# Supplementary material for: Using meta-analysis and machine learning to investigate the transcriptional response of immune cells to Leishmania infection
Source: PLoS Negl Trop Dis. 2024 Jan 8;18(1):e0011892. doi: 10.1371/journal.pntd.0011892 (PMC10798641; doi:10.1371/journal.pntd.0011892)
Supplement: S1 Data — (XLSX) [file pntd.0011892.s002.xlsx]

## Sheet: Table A
Table A. Description of datasets used in the meta-analysis
GEO Accession					Samples
	Species of Leishmania	Cell type	Time of infection	Platform	infected	uninfected
E-MEXP-1290					4	4
GSE59766	Leishmania major	Monocyte derived dendritic cells	8 hours	GPL 16025	4	4
GSE61211	Leishmania braziliensis	U937 derived macrophages	72 hours	GPL5175	3	3
GSE64610	Leishmania major and Leishmania donovani	Monocyte derived dendritic cell	4, 8, & 24 hours	GPL16025	5	4
GSE69252	Leishmania mexicana	NK cells	6 hours	GPL6244	5	4
GSE42088	Leishmania major	Monocyte derived dendritic cells	2, 4, 8, & 24 hours	GPL570	12	3
GSE360	Leishmania major and Leishmania donovani	Monocyte-derived dendritic cells	18 hours	GPL8300	7	7
GSE43661	Leishmania major	Monocyte-derived Macrophages	0, 3, 6, 12, & 24 hours	GPL6244	3	3

## Sheet: Table B
Table B. List of DEGs detected by meta-analysis
ID	Gene symbol	CombinedES	FDR	group
ENSG00000123689	G0S2	2.02424	3.95e-05	up-regulated
ENSG00000152484	USP12	1.55643	0.000106383	up-regulated
ENSG00000148926	ADM	1.45404	7e-05	up-regulated
ENSG00000177606	JUN	1.3114	4.54e-20	up-regulated
ENSG00000135604	STX11	1.27249	0.000634529	up-regulated
ENSG00000170525	PFKFB3	1.19539	9.26e-05	up-regulated
ENSG00000059804	SLC2A3	1.17164	0.000106383	up-regulated
ENSG00000034152	MAP2K3	1.10022	9.68e-05	up-regulated
ENSG00000156711	MAPK13	1.07444	0.000119048	up-regulated
ENSG00000138166	DUSP5	1.06386	3.95e-05	up-regulated
ENSG00000118503	TNFAIP3	1.0635	0.000469767	up-regulated
ENSG00000090104	RGS1	1.06032	0.00166263	up-regulated
ENSG00000148154	UGCG	1.04944	0.000987041	up-regulated
ENSG00000162889	MAPKAPK2	1.03649	0.000206549	up-regulated
ENSG00000172216	CEBPB	1.00765	0.00122363	up-regulated
ENSG00000134333	LDHA	1.00712	3.95e-05	up-regulated
ENSG00000125347	IRF1	0.987045	0.00258008	up-regulated
ENSG00000189067	LITAF	0.984005	0.000241895	up-regulated
ENSG00000112149	CD83	0.975507	0.000510297	up-regulated
ENSG00000108179	PPIF	0.970753	8.54e-05	up-regulated
ENSG00000114573	ATP6V1A	0.936946	0.0100035	up-regulated
ENSG00000089041	P2RX7	0.922631	0.00158775	up-regulated
ENSG00000100906	NFKBIA	0.917846	2.62e-05	up-regulated
ENSG00000056558	TRAF1	0.913488	0.00316731	up-regulated
ENSG00000169429	CXCL8	0.890508	0.00324952	up-regulated
ENSG00000119729	RHOQ	0.881336	7.8e-05	up-regulated
ENSG00000123610	TNFAIP6	0.878185	0.00847695	up-regulated
ENSG00000162772	ATF3	0.87428	0.00129412	up-regulated
ENSG00000183696	UPP1	0.863972	0.00228235	up-regulated
ENSG00000108932	SLC16A6	0.862265	0.00163158	up-regulated
ENSG00000161011	SQSTM1	0.844979	0.00296518	up-regulated
ENSG00000117091	CD48	0.836382	0.00296525	up-regulated
ENSG00000119508	NR4A3	0.823114	0.0105026	up-regulated
ENSG00000023445	BIRC3	0.808525	0.00278405	up-regulated
ENSG00000131370	SH3BP5	0.80598	0.00143595	up-regulated
ENSG00000146278	PNRC1	0.804161	3.68e-05	up-regulated
ENSG00000136689	IL1RN	0.793471	0.00042891	up-regulated
ENSG00000108175	ZMIZ1	0.789308	0.0125426	up-regulated
ENSG00000177426	TGIF1	0.780652	0.000199488	up-regulated
ENSG00000123091	RNF11	0.762369	0.0103585	up-regulated
ENSG00000168994	PXDC1	0.754356	0.00529015	up-regulated
ENSG00000134107	BHLHE40	0.75137	0.00149691	up-regulated
ENSG00000072274	TFRC	0.730185	0.000722838	up-regulated
ENSG00000080845	DLGAP4	0.719385	0.0045855	up-regulated
ENSG00000110911	SLC11A2	0.716981	0.00987889	up-regulated
ENSG00000147872	PLIN2	0.710094	0.0193133	up-regulated
ENSG00000119917	IFIT3	0.709612	0.0341867	up-regulated
ENSG00000187608	ISG15	0.708945	0.000445755	up-regulated
ENSG00000136560	TANK	0.700205	0.00823268	up-regulated
ENSG00000025434	NR1H3	0.691932	0.0107116	up-regulated
ENSG00000175130	MARCKSL1	0.689706	0.0005	up-regulated
ENSG00000114784	EIF1B	0.686936	0.00018509	up-regulated
ENSG00000161638	ITGA5	0.684585	0.00504945	up-regulated
ENSG00000118785	SPP1	0.681404	0.000906522	up-regulated
ENSG00000123240	OPTN	0.672896	0.00451955	up-regulated
ENSG00000092820	EZR	0.669393	0.00303275	up-regulated
ENSG00000043462	LCP2	0.667106	0.00105342	up-regulated
ENSG00000000938	FGR	0.658997	0.00197809	up-regulated
ENSG00000145901	TNIP1	0.652642	0.0455231	up-regulated
ENSG00000135124	P2RX4	0.651744	0.0443734	up-regulated
ENSG00000068366	ACSL4	0.648935	0.00384499	up-regulated
ENSG00000138378	STAT4	0.647668	0.000509174	up-regulated
ENSG00000165806	CASP7	0.647209	0.0321395	up-regulated
ENSG00000161202	DVL3	0.643377	0.00469742	up-regulated
ENSG00000131981	LGALS3	0.639669	0.00341683	up-regulated
ENSG00000015475	BID	0.612231	0.00718068	up-regulated
ENSG00000011422	PLAUR	0.607787	0.0143328	up-regulated
ENSG00000134308	YWHAQ	0.602861	0.0112559	up-regulated
ENSG00000080822	CLDND1	0.592451	0.000482599	up-regulated
ENSG00000047249	ATP6V1H	0.588723	0.0172416	up-regulated
ENSG00000143321	HDGF	0.572395	0.0193133	up-regulated
ENSG00000121966	CXCR4	0.564125	0.00923199	up-regulated
ENSG00000163399	ATP1A1	0.537611	0.00520658	up-regulated
ENSG00000185359	HGS	0.53354	0.000206549	up-regulated
ENSG00000125538	IL1B	0.520975	0.047175	up-regulated
ENSG00000130066	SAT1	0.519787	0.0244321	up-regulated
ENSG00000173334	TRIB1	0.510799	0.0119498	up-regulated
ENSG00000128016	ZFP36	0.510605	0.00888183	up-regulated
ENSG00000157557	ETS2	0.507198	0.0267333	up-regulated
ENSG00000110330	BIRC2	0.495382	0.0103585	up-regulated
ENSG00000118257	NRP2	0.493715	0.044672	up-regulated
ENSG00000101782	RIOK3	0.49262	0.0354345	up-regulated
ENSG00000137462	TLR2	0.485172	0.0150733	up-regulated
ENSG00000144136	SLC20A1	0.483117	0.0175199	up-regulated
ENSG00000118515	SGK1	0.482694	0.024	up-regulated
ENSG00000184014	DENND5A	0.481818	0.0476385	up-regulated
ENSG00000104388	RAB2A	0.474371	0.00942857	up-regulated
ENSG00000074416	MGLL	0.469719	0.0461511	up-regulated
ENSG00000020633	RUNX3	0.468863	0.00150924	up-regulated
ENSG00000077984	CST7	0.450926	0.00177355	up-regulated
ENSG00000072786	STK10	0.443003	0.0417715	up-regulated
ENSG00000100528	CNIH1	0.440252	0.0238694	up-regulated
ENSG00000122862	SRGN	0.430546	0.0290477	up-regulated
ENSG00000104419	NDRG1	0.424678	0.0381418	up-regulated
ENSG00000160213	CSTB	0.408303	0.0140818	up-regulated
ENSG00000106105	GARS1	0.38324	0.013654	up-regulated
ENSG00000104856	RELB	0.37003	0.0472989	up-regulated
ENSG00000179918	SEPHS2	0.367663	0.0150453	up-regulated
ENSG00000026025	VIM	0.351763	0.0140016	up-regulated
ENSG00000149187	CELF1	-0.298936	0.0391912	down-regulated
ENSG00000111897	SERINC1	-0.302242	0.0342278	down-regulated
ENSG00000136827	TOR1A	-0.304805	0.0479799	down-regulated
ENSG00000065135	GNAI3	-0.31355	0.0375037	down-regulated
ENSG00000105953	OGDH	-0.317139	0.0271373	down-regulated
ENSG00000127951	FGL2	-0.31758	0.0275742	down-regulated
ENSG00000082397	EPB41L3	-0.317964	0.0263151	down-regulated
ENSG00000140526	ABHD2	-0.318253	0.0275495	down-regulated
ENSG00000147649	MTDH	-0.318525	0.0361912	down-regulated
ENSG00000170458	CD14	-0.325782	0.0239678	down-regulated
ENSG00000102572	STK24	-0.328885	0.0290477	down-regulated
ENSG00000143344	RGL1	-0.332062	0.0267082	down-regulated
ENSG00000100030	MAPK1	-0.335348	0.0201391	down-regulated
ENSG00000143198	MGST3	-0.336617	0.0178678	down-regulated
ENSG00000149923	PPP4C	-0.337782	0.0275883	down-regulated
ENSG00000113273	ARSB	-0.337803	0.0185302	down-regulated
ENSG00000108039	XPNPEP1	-0.340423	0.017903	down-regulated
ENSG00000127022	CANX	-0.341114	0.0403542	down-regulated
ENSG00000102265	TIMP1	-0.34175	0.0172416	down-regulated
ENSG00000113194	FAF2	-0.34408	0.0353737	down-regulated
ENSG00000117505	DR1	-0.345846	0.0496491	down-regulated
ENSG00000158481	CD1C	-0.348598	0.0156135	down-regulated
ENSG00000183291	SELENOF	-0.350106	0.0143007	down-regulated
ENSG00000185896	LAMP1	-0.35212	0.0233688	down-regulated
ENSG00000147526	TACC1	-0.35396	0.0140082	down-regulated
ENSG00000134910	STT3A	-0.354326	0.0139901	down-regulated
ENSG00000112343	TRIM38	-0.355447	0.029811	down-regulated
ENSG00000115649	CNPPD1	-0.357349	0.0126867	down-regulated
ENSG00000128340	RAC2	-0.35849	0.0210388	down-regulated
ENSG00000137996	RTCA	-0.361082	0.0113536	down-regulated
ENSG00000177885	GRB2	-0.364643	0.0119498	down-regulated
ENSG00000158869	FCER1G	-0.367096	0.0274977	down-regulated
ENSG00000168653	NDUFS5	-0.369045	0.00976736	down-regulated
ENSG00000109861	CTSC	-0.36967	0.0481202	down-regulated
ENSG00000115828	QPCT	-0.370051	0.00925614	down-regulated
ENSG00000077721	UBE2A	-0.370234	0.0199342	down-regulated
ENSG00000152601	MBNL1	-0.372675	0.00939267	down-regulated
ENSG00000170873	MTSS1	-0.374362	0.00902465	down-regulated
ENSG00000110324	IL10RA	-0.376312	0.0449033	down-regulated
ENSG00000187474	FPR3	-0.380105	0.0205732	down-regulated
ENSG00000103035	PSMD7	-0.38226	0.0211008	down-regulated
ENSG00000135677	GNS	-0.382892	0.0370601	down-regulated
ENSG00000133789	SWAP70	-0.38426	0.00761388	down-regulated
ENSG00000116260	QSOX1	-0.385062	0.00731429	down-regulated
ENSG00000104969	SGTA	-0.385952	0.00951478	down-regulated
ENSG00000128604	IRF5	-0.386428	0.00680686	down-regulated
ENSG00000179262	RAD23A	-0.388051	0.00927496	down-regulated
ENSG00000133872	SARAF	-0.389466	0.0138479	down-regulated
ENSG00000166200	COPS2	-0.39077	0.0065009	down-regulated
ENSG00000134684	YARS1	-0.39285	0.00592727	down-regulated
ENSG00000126067	PSMB2	-0.393153	0.0424971	down-regulated
ENSG00000101608	MYL12A	-0.396316	0.00556284	down-regulated
ENSG00000129538	RNASE1	-0.402023	0.004375	down-regulated
ENSG00000165168	CYBB	-0.402415	0.00472978	down-regulated
ENSG00000089022	MAPKAPK5	-0.403519	0.0139901	down-regulated
ENSG00000144746	ARL6IP5	-0.404106	0.020591	down-regulated
ENSG00000169554	ZEB2	-0.404337	0.0197657	down-regulated
ENSG00000100979	PLTP	-0.404464	0.00428839	down-regulated
ENSG00000090861	AARS1	-0.404598	0.00462523	down-regulated
ENSG00000100097	LGALS1	-0.404804	0.00680901	down-regulated
ENSG00000119314	PTBP3	-0.405094	0.0104812	down-regulated
ENSG00000063854	HAGH	-0.40904	0.0440726	down-regulated
ENSG00000011304	PTBP1	-0.410314	0.0198634	down-regulated
ENSG00000134001	EIF2S1	-0.411514	0.0490629	down-regulated
ENSG00000124767	GLO1	-0.414732	0.00375379	down-regulated
ENSG00000092010	PSME1	-0.417144	0.0267333	down-regulated
ENSG00000052802	MSMO1	-0.417832	0.0443449	down-regulated
ENSG00000107819	SFXN3	-0.418041	0.0236492	down-regulated
ENSG00000143393	PI4KB	-0.420031	0.0109949	down-regulated
ENSG00000136930	PSMB7	-0.421203	0.0268835	down-regulated
ENSG00000165280	VCP	-0.421553	0.0165723	down-regulated
ENSG00000175203	DCTN2	-0.424325	0.00701616	down-regulated
ENSG00000168259	DNAJC7	-0.425137	0.00292636	down-regulated
ENSG00000126746	ZNF384	-0.428436	0.0144121	down-regulated
ENSG00000138802	SEC24B	-0.428551	0.00240509	down-regulated
ENSG00000124562	SNRPC	-0.42872	0.00259649	down-regulated
ENSG00000164919	COX6C	-0.429159	0.00475413	down-regulated
ENSG00000126088	UROD	-0.429381	0.0128619	down-regulated
ENSG00000101224	CDC25B	-0.429896	0.0366916	down-regulated
ENSG00000010017	RANBP9	-0.433797	0.0228269	down-regulated
ENSG00000124193	SRSF6	-0.436639	0.0156135	down-regulated
ENSG00000164209	SLC25A46	-0.438384	0.00463889	down-regulated
ENSG00000102898	NUTF2	-0.43918	0.00177108	down-regulated
ENSG00000082898	XPO1	-0.439593	0.00342366	down-regulated
ENSG00000099995	SF3A1	-0.440478	0.0117198	down-regulated
ENSG00000136527	TRA2B	-0.441997	0.00202579	down-regulated
ENSG00000152291	TGOLN2	-0.44493	0.0244375	down-regulated
ENSG00000163468	CCT3	-0.444956	0.001802	down-regulated
ENSG00000054116	TRAPPC3	-0.445837	0.00176459	down-regulated
ENSG00000108582	CPD	-0.446714	0.0268852	down-regulated
ENSG00000163931	TKT	-0.452895	0.00133056	down-regulated
ENSG00000008952	SEC62	-0.45297	0.0140082	down-regulated
ENSG00000129071	MBD4	-0.453195	0.0114908	down-regulated
ENSG00000178741	COX5A	-0.454176	0.00130398	down-regulated
ENSG00000049860	HEXB	-0.454838	0.00131381	down-regulated
ENSG00000110651	CD81	-0.454917	0.0354345	down-regulated
ENSG00000136807	CDK9	-0.454954	0.0039717	down-regulated
ENSG00000132155	RAF1	-0.455931	0.031786	down-regulated
ENSG00000177697	CD151	-0.457081	0.013654	down-regulated
ENSG00000068697	LAPTM4A	-0.457635	0.00132777	down-regulated
ENSG00000071553	ATP6AP1	-0.458365	0.0113879	down-regulated
ENSG00000100697	DICER1	-0.459316	0.00345627	down-regulated
ENSG00000100811	YY1	-0.461327	0.0174569	down-regulated
ENSG00000136156	ITM2B	-0.464064	0.00104925	down-regulated
ENSG00000132965	ALOX5AP	-0.466141	0.00109149	down-regulated
ENSG00000142168	SOD1	-0.468005	0.00472978	down-regulated
ENSG00000153879	CEBPG	-0.4702	0.00085307	down-regulated
ENSG00000086232	EIF2AK1	-0.471568	0.00124632	down-regulated
ENSG00000108349	CASC3	-0.474617	0.000870897	down-regulated
ENSG00000169764	UGP2	-0.476998	0.000754967	down-regulated
ENSG00000102882	MAPK3	-0.477481	0.00683633	down-regulated
ENSG00000084090	STARD7	-0.477922	0.000773128	down-regulated
ENSG00000145703	IQGAP2	-0.478639	0.000722838	down-regulated
ENSG00000136942	RPL35	-0.479136	0.00984922	down-regulated
ENSG00000143621	ILF2	-0.483221	0.000637584	down-regulated
ENSG00000159377	PSMB4	-0.484077	0.00228235	down-regulated
ENSG00000134440	NARS1	-0.484605	0.00150924	down-regulated
ENSG00000119396	RAB14	-0.485774	0.020259	down-regulated
ENSG00000172534	HCFC1	-0.486435	0.00214032	down-regulated
ENSG00000160679	CHTOP	-0.487551	0.00345627	down-regulated
ENSG00000185825	BCAP31	-0.489451	0.000616253	down-regulated
ENSG00000111321	LTBR	-0.489841	0.00112102	down-regulated
ENSG00000136718	IMP4	-0.490819	0.00106397	down-regulated
ENSG00000131504	DIAPH1	-0.491836	0.0109949	down-regulated
ENSG00000102007	PLP2	-0.492206	0.00140041	down-regulated
ENSG00000141522	ARHGDIA	-0.492981	0.000554545	down-regulated
ENSG00000107798	LIPA	-0.493935	0.00053303	down-regulated
ENSG00000153029	MR1	-0.498342	0.0196293	down-regulated
ENSG00000162511	LAPTM5	-0.50006	0.000415274	down-regulated
ENSG00000136738	STAM	-0.501482	0.0103585	down-regulated
ENSG00000124570	SERPINB6	-0.503709	0.0148019	down-regulated
ENSG00000128294	TPST2	-0.505787	0.0110934	down-regulated
ENSG00000089693	MLF2	-0.508483	0.000389423	down-regulated
ENSG00000185339	TCN2	-0.508558	0.000389423	down-regulated
ENSG00000116649	SRM	-0.508574	0.0101517	down-regulated
ENSG00000110717	NDUFS8	-0.510179	0.0290477	down-regulated
ENSG00000104894	CD37	-0.510243	0.000389423	down-regulated
ENSG00000171824	EXOSC10	-0.511801	0.000935065	down-regulated
ENSG00000119487	MAPKAP1	-0.513886	0.000365617	down-regulated
ENSG00000117592	PRDX6	-0.513968	0.00089083	down-regulated
ENSG00000136250	AOAH	-0.514481	0.000365617	down-regulated
ENSG00000124491	F13A1	-0.514731	0.00623551	down-regulated
ENSG00000143368	SF3B4	-0.514872	0.000738938	down-regulated
ENSG00000177731	FLII	-0.515173	0.00853274	down-regulated
ENSG00000174600	CMKLR1	-0.516269	0.000349633	down-regulated
ENSG00000138326	RPS24	-0.520134	0.0153958	down-regulated
ENSG00000138744	NAAA	-0.521863	0.000243781	down-regulated
ENSG00000138107	ACTR1A	-0.521917	0.00198807	down-regulated
ENSG00000086598	TMED2	-0.521967	0.000270471	down-regulated
ENSG00000100220	RTCB	-0.52343	0.00402072	down-regulated
ENSG00000115484	CCT4	-0.525481	0.00029803	down-regulated
ENSG00000111328	CDK2AP1	-0.525841	0.000505747	down-regulated
ENSG00000148337	CIZ1	-0.526259	0.00937063	down-regulated
ENSG00000124214	STAU1	-0.526608	0.0002275	down-regulated
ENSG00000141905	NFIC	-0.527002	0.0165827	down-regulated
ENSG00000135452	TSPAN31	-0.528914	0.000223618	down-regulated
ENSG00000159461	AMFR	-0.533266	0.00168952	down-regulated
ENSG00000187239	FNBP1	-0.537861	0.000365617	down-regulated
ENSG00000142534	RPS11	-0.538422	0.0272229	down-regulated
ENSG00000165140	FBP1	-0.538633	0.00205743	down-regulated
ENSG00000112078	KCTD20	-0.540116	0.0233975	down-regulated
ENSG00000115806	GORASP2	-0.541523	0.000935065	down-regulated
ENSG00000117054	ACADM	-0.547131	0.000144737	down-regulated
ENSG00000163479	SSR2	-0.55121	0.00142443	down-regulated
ENSG00000120708	TGFBI	-0.551362	0.00104925	down-regulated
ENSG00000111684	LPCAT3	-0.554774	0.000108753	down-regulated
ENSG00000175416	CLTB	-0.555312	0.00042891	down-regulated
ENSG00000138668	HNRNPD	-0.55626	0.000571429	down-regulated
ENSG00000132388	UBE2G1	-0.556642	0.00885159	down-regulated
ENSG00000158796	DEDD	-0.557273	0.000906522	down-regulated
ENSG00000182199	SHMT2	-0.560427	9.68e-05	down-regulated
ENSG00000064419	TNPO3	-0.560835	0.000483796	down-regulated
ENSG00000115758	ODC1	-0.562397	0.00411069	down-regulated
ENSG00000101150	TPD52L2	-0.563617	0.00354459	down-regulated
ENSG00000156482	RPL30	-0.564358	9.26e-05	down-regulated
ENSG00000130303	BST2	-0.56481	0.000131926	down-regulated
ENSG00000130402	ACTN4	-0.565423	0.0114908	down-regulated
ENSG00000133884	DPF2	-0.566625	0.0145691	down-regulated
ENSG00000106799	TGFBR1	-0.570235	0.00432523	down-regulated
ENSG00000167986	DDB1	-0.571871	0.00161585	down-regulated
ENSG00000084073	ZMPSTE24	-0.578284	7e-05	down-regulated
ENSG00000105355	PLIN3	-0.579638	5.26e-05	down-regulated
ENSG00000172493	AFF1	-0.58007	5.78e-05	down-regulated
ENSG00000173369	C1QB	-0.5821	5.52e-05	down-regulated
ENSG00000104853	CLPTM1	-0.582787	6.55e-05	down-regulated
ENSG00000014641	MDH1	-0.583156	5.03e-05	down-regulated
ENSG00000060558	GNA15	-0.584076	5.26e-05	down-regulated
ENSG00000141968	VAV1	-0.584877	0.0113879	down-regulated
ENSG00000130830	MPP1	-0.586151	5.52e-05	down-regulated
ENSG00000118482	PHF3	-0.5863	0.00151329	down-regulated
ENSG00000158488	CD1E	-0.58995	4.22e-05	down-regulated
ENSG00000011600	TYROBP	-0.590089	5.03e-05	down-regulated
ENSG00000117118	SDHB	-0.592617	0.000389952	down-regulated
ENSG00000138801	PAPSS1	-0.595299	4.49e-05	down-regulated
ENSG00000134900	TPP2	-0.597265	0.00085307	down-regulated
ENSG00000131462	TUBG1	-0.598566	0.00196407	down-regulated
ENSG00000106785	TRIM14	-0.599612	0.000468531	down-regulated
ENSG00000099875	MKNK2	-0.600011	0.0193381	down-regulated
ENSG00000103507	BCKDK	-0.603006	3.68e-05	down-regulated
ENSG00000136628	EPRS1	-0.603699	3.68e-05	down-regulated
ENSG00000137076	TLN1	-0.60699	3.68e-05	down-regulated
ENSG00000101843	PSMD10	-0.608895	3.68e-05	down-regulated
ENSG00000093010	COMT	-0.612621	9.46e-05	down-regulated
ENSG00000167863	ATP5PD	-0.613521	8.54e-05	down-regulated
ENSG00000171860	C3AR1	-0.614219	3.49e-05	down-regulated
ENSG00000136521	NDUFB5	-0.614495	2.89e-05	down-regulated
ENSG00000112335	SNX3	-0.61496	0.00018509	down-regulated
ENSG00000132463	GRSF1	-0.615196	2.89e-05	down-regulated
ENSG00000111269	CREBL2	-0.615801	2.89e-05	down-regulated
ENSG00000084623	EIF3I	-0.616011	2.62e-05	down-regulated
ENSG00000105223	PLD3	-0.616774	2.89e-05	down-regulated
ENSG00000143815	LBR	-0.616796	6.05e-05	down-regulated
ENSG00000134574	DDB2	-0.618367	0.000206107	down-regulated
ENSG00000164587	RPS14	-0.622769	5.03e-05	down-regulated
ENSG00000171700	RGS19	-0.623211	0.013654	down-regulated
ENSG00000180879	SSR4	-0.623454	1.36e-05	down-regulated
ENSG00000143727	ACP1	-0.624194	2.62e-05	down-regulated
ENSG00000111642	CHD4	-0.625235	0.00029803	down-regulated
ENSG00000115317	HTRA2	-0.626195	0.0199859	down-regulated
ENSG00000142507	PSMB6	-0.626987	0.000146597	down-regulated
ENSG00000184922	FMNL1	-0.627562	3.68e-05	down-regulated
ENSG00000140575	IQGAP1	-0.627635	3.68e-05	down-regulated
ENSG00000100632	ERH	-0.629249	1.36e-05	down-regulated
ENSG00000186470	BTN3A2	-0.629554	0.00292636	down-regulated
ENSG00000143641	GALNT2	-0.629911	0.00711469	down-regulated
ENSG00000124783	SSR1	-0.635241	1.06e-05	down-regulated
ENSG00000156411	ATP5MJ	-0.636033	1.06e-05	down-regulated
ENSG00000166986	MARS1	-0.637279	5.26e-05	down-regulated
ENSG00000106245	BUD31	-0.63756	1.06e-05	down-regulated
ENSG00000104870	FCGRT	-0.638839	0.000106383	down-regulated
ENSG00000101126	ADNP	-0.63961	1.06e-05	down-regulated
ENSG00000111540	RAB5B	-0.64018	1.06e-05	down-regulated
ENSG00000079819	EPB41L2	-0.642437	0.00160692	down-regulated
ENSG00000106263	EIF3B	-0.644657	1.06e-05	down-regulated
ENSG00000120742	SERP1	-0.645349	0.000146597	down-regulated
ENSG00000163956	LRPAP1	-0.645623	6.55e-05	down-regulated
ENSG00000115414	FN1	-0.646259	0.000531963	down-regulated
ENSG00000092531	SNAP23	-0.647527	7.26e-05	down-regulated
ENSG00000184787	UBE2G2	-0.649124	1.06e-05	down-regulated
ENSG00000140299	BNIP2	-0.650487	3.68e-05	down-regulated
ENSG00000111801	BTN3A3	-0.650512	0.00752406	down-regulated
ENSG00000116473	RAP1A	-0.650527	1.06e-05	down-regulated
ENSG00000155506	LARP1	-0.651198	0.0222198	down-regulated
ENSG00000105851	PIK3CG	-0.65229	0.000194872	down-regulated
ENSG00000154723	ATP5PF	-0.653625	0.00016188	down-regulated
ENSG00000177156	TALDO1	-0.653656	1.36e-05	down-regulated
ENSG00000105568	PPP2R1A	-0.654318	9.46e-05	down-regulated
ENSG00000147669	POLR2K	-0.657053	0.000455607	down-regulated
ENSG00000100650	SRSF5	-0.657172	0.0011945	down-regulated
ENSG00000184432	COPB2	-0.658472	7.63e-06	down-regulated
ENSG00000166888	STAT6	-0.661051	0.000389952	down-regulated
ENSG00000072778	ACADVL	-0.661338	0.000173575	down-regulated
ENSG00000122218	COPA	-0.661375	3.89e-06	down-regulated
ENSG00000079805	DNM2	-0.661375	1.06e-05	down-regulated
ENSG00000141543	EIF4A3	-0.667063	5.03e-05	down-regulated
ENSG00000121073	SLC35B1	-0.668141	3.89e-06	down-regulated
ENSG00000169919	GUSB	-0.669093	2.62e-05	down-regulated
ENSG00000164442	CITED2	-0.671808	0.024	down-regulated
ENSG00000079785	DDX1	-0.671916	1.36e-05	down-regulated
ENSG00000064601	CTSA	-0.672056	4.54e-20	down-regulated
ENSG00000010327	STAB1	-0.675384	0.00151329	down-regulated
ENSG00000073849	ST6GAL1	-0.676208	0.0011945	down-regulated
ENSG00000087460	GNAS	-0.67755	0.0148039	down-regulated
ENSG00000110108	TMEM109	-0.679224	0.0005	down-regulated
ENSG00000172757	CFL1	-0.680904	4.54e-20	down-regulated
ENSG00000110756	HPS5	-0.681147	0.00330843	down-regulated
ENSG00000103274	NUBP1	-0.681369	4.54e-20	down-regulated
ENSG00000116288	PARK7	-0.683325	4.54e-20	down-regulated
ENSG00000132589	FLOT2	-0.684574	2.34e-05	down-regulated
ENSG00000099817	POLR2E	-0.686399	7e-05	down-regulated
ENSG00000130811	EIF3G	-0.687563	0.000640625	down-regulated
ENSG00000179091	CYC1	-0.688456	0.000694878	down-regulated
ENSG00000084234	APLP2	-0.689607	4.54e-20	down-regulated
ENSG00000062650	WAPL	-0.690565	7.63e-06	down-regulated
ENSG00000140262	TCF12	-0.691	4.54e-20	down-regulated
ENSG00000170348	TMED10	-0.691393	4.54e-20	down-regulated
ENSG00000071082	RPL31	-0.692362	0.00042891	down-regulated
ENSG00000010256	UQCRC1	-0.694642	4.54e-20	down-regulated
ENSG00000167658	EEF2	-0.695615	0.000437352	down-regulated
ENSG00000026950	BTN3A1	-0.697108	0.0197657	down-regulated
ENSG00000100300	TSPO	-0.699751	1.36e-05	down-regulated
ENSG00000143183	TMCO1	-0.701618	4.54e-20	down-regulated
ENSG00000165916	PSMC3	-0.702528	4.54e-20	down-regulated
ENSG00000175550	DRAP1	-0.703423	4.54e-20	down-regulated
ENSG00000110852	CLEC2B	-0.703717	4.54e-20	down-regulated
ENSG00000158850	B4GALT3	-0.704265	0.00465065	down-regulated
ENSG00000163882	POLR2H	-0.704978	4.54e-20	down-regulated
ENSG00000125166	GOT2	-0.705343	4.54e-20	down-regulated
ENSG00000145494	NDUFS6	-0.708863	4.54e-20	down-regulated
ENSG00000157020	SEC13	-0.713036	4.54e-20	down-regulated
ENSG00000115944	COX7A2L	-0.715066	4.54e-20	down-regulated
ENSG00000130985	UBA1	-0.715836	4.54e-20	down-regulated
ENSG00000104964	TLE5	-0.716447	1.36e-05	down-regulated
ENSG00000164244	PRRC1	-0.719711	3.89e-06	down-regulated
ENSG00000183527	PSMG1	-0.720163	0.00133056	down-regulated
ENSG00000129351	ILF3	-0.720559	0.000329238	down-regulated
ENSG00000148908	RGS10	-0.721057	4.54e-20	down-regulated
ENSG00000113312	TTC1	-0.722412	0.00104925	down-regulated
ENSG00000175567	UCP2	-0.723885	4.54e-20	down-regulated
ENSG00000070770	CSNK2A2	-0.724445	4.54e-20	down-regulated
ENSG00000054983	GALC	-0.726987	4.54e-20	down-regulated
ENSG00000159720	ATP6V0D1	-0.727829	0.000173575	down-regulated
ENSG00000148484	RSU1	-0.728611	1.36e-05	down-regulated
ENSG00000107959	PITRM1	-0.730692	4.54e-20	down-regulated
ENSG00000163754	GYG1	-0.733814	1.06e-05	down-regulated
ENSG00000084207	GSTP1	-0.735616	4.54e-20	down-regulated
ENSG00000131828	PDHA1	-0.73572	3.89e-06	down-regulated
ENSG00000131467	PSME3	-0.742281	4.54e-20	down-regulated
ENSG00000163349	HIPK1	-0.742386	4.54e-20	down-regulated
ENSG00000145741	BTF3	-0.742783	0.00404323	down-regulated
ENSG00000131495	NDUFA2	-0.743514	2.01e-05	down-regulated
ENSG00000139687	RB1	-0.744086	4.54e-20	down-regulated
ENSG00000010322	NISCH	-0.744178	0.00221894	down-regulated
ENSG00000171298	GAA	-0.746173	3.68e-05	down-regulated
ENSG00000137497	NUMA1	-0.746945	4.54e-20	down-regulated
ENSG00000163932	PRKCD	-0.756322	0.00035122	down-regulated
ENSG00000140307	GTF2A2	-0.757131	4.54e-20	down-regulated
ENSG00000154473	BUB3	-0.758047	0.00162069	down-regulated
ENSG00000090273	NUDC	-0.759186	0.000451991	down-regulated
ENSG00000136003	ISCU	-0.760255	7e-05	down-regulated
ENSG00000174125	TLR1	-0.760837	4.54e-20	down-regulated
ENSG00000117151	CTBS	-0.761612	4.54e-20	down-regulated
ENSG00000125827	TMX4	-0.767268	1.36e-05	down-regulated
ENSG00000164405	UQCRQ	-0.770802	0.000447059	down-regulated
ENSG00000140564	FURIN	-0.77311	4.54e-20	down-regulated
ENSG00000042753	AP2S1	-0.773114	2.89e-05	down-regulated
ENSG00000105323	HNRNPUL1	-0.773228	7e-05	down-regulated
ENSG00000135624	CCT7	-0.777821	4.54e-20	down-regulated
ENSG00000118816	CCNI	-0.778049	4.54e-20	down-regulated
ENSG00000167699	GLOD4	-0.778303	9.92e-05	down-regulated
ENSG00000115677	HDLBP	-0.779216	4.54e-20	down-regulated
ENSG00000100813	ACIN1	-0.781197	3.49e-05	down-regulated
ENSG00000101337	TM9SF4	-0.781361	2.89e-05	down-regulated
ENSG00000179163	FUCA1	-0.783085	4.54e-20	down-regulated
ENSG00000168995	SIGLEC7	-0.785226	4.54e-20	down-regulated
ENSG00000132514	CLEC10A	-0.785512	4.54e-20	down-regulated
ENSG00000165672	PRDX3	-0.788599	4.54e-20	down-regulated
ENSG00000166913	YWHAB	-0.788908	0.000206549	down-regulated
ENSG00000145675	PIK3R1	-0.79024	0.000204082	down-regulated
ENSG00000142676	RPL11	-0.79149	8.54e-05	down-regulated
ENSG00000102974	CTCF	-0.791556	0.00058371	down-regulated
ENSG00000072062	PRKACA	-0.79198	4.54e-20	down-regulated
ENSG00000105854	PON2	-0.792159	4.54e-20	down-regulated
ENSG00000135940	COX5B	-0.794242	9.26e-05	down-regulated
ENSG00000067704	IARS2	-0.799599	4.54e-20	down-regulated
ENSG00000106052	TAX1BP1	-0.801567	4.22e-05	down-regulated
ENSG00000099622	CIRBP	-0.804031	3.68e-05	down-regulated
ENSG00000055917	PUM2	-0.804189	4.54e-20	down-regulated
ENSG00000168385	SEPTIN2	-0.80537	2.01e-05	down-regulated
ENSG00000125356	NDUFA1	-0.808553	4.54e-20	down-regulated
ENSG00000030582	GRN	-0.808787	4.54e-20	down-regulated
ENSG00000118705	RPN2	-0.809582	4.54e-20	down-regulated
ENSG00000164032	H2AZ1	-0.810962	1.36e-05	down-regulated
ENSG00000137509	PRCP	-0.811279	9.46e-05	down-regulated
ENSG00000138095	LRPPRC	-0.812291	4.54e-20	down-regulated
ENSG00000187446	CHP1	-0.815916	3.89e-06	down-regulated
ENSG00000035403	VCL	-0.816951	4.49e-05	down-regulated
ENSG00000141480	ARRB2	-0.820729	4.54e-20	down-regulated
ENSG00000123643	SLC36A1	-0.827106	4.54e-20	down-regulated
ENSG00000102900	NUP93	-0.827403	4.54e-20	down-regulated
ENSG00000106397	PLOD3	-0.828556	1.06e-05	down-regulated
ENSG00000078304	PPP2R5C	-0.829986	0.000173575	down-regulated
ENSG00000015285	WAS	-0.830437	0.00224803	down-regulated
ENSG00000159692	CTBP1	-0.830609	4.54e-20	down-regulated
ENSG00000139684	ESD	-0.830906	4.54e-20	down-regulated
ENSG00000159199	ATP5MC1	-0.831287	4.54e-20	down-regulated
ENSG00000134072	CAMK1	-0.834278	4.54e-20	down-regulated
ENSG00000142208	AKT1	-0.834628	5.78e-05	down-regulated
ENSG00000135365	PHF21A	-0.835815	3.21e-05	down-regulated
ENSG00000173473	SMARCC1	-0.838674	4.54e-20	down-regulated
ENSG00000129657	SEC14L1	-0.840422	4.54e-20	down-regulated
ENSG00000105677	TMEM147	-0.840884	5.26e-05	down-regulated
ENSG00000116209	TMEM59	-0.843908	4.54e-20	down-regulated
ENSG00000130724	CHMP2A	-0.845437	4.54e-20	down-regulated
ENSG00000115685	PPP1R7	-0.84962	4.54e-20	down-regulated
ENSG00000107290	SETX	-0.850778	4.54e-20	down-regulated
ENSG00000116701	NCF2	-0.850935	4.54e-20	down-regulated
ENSG00000147155	EBP	-0.852759	1.36e-05	down-regulated
ENSG00000159063	ALG8	-0.853439	4.54e-20	down-regulated
ENSG00000130177	CDC16	-0.85482	7.63e-06	down-regulated
ENSG00000112893	MAN2A1	-0.855157	4.54e-20	down-regulated
ENSG00000149100	EIF3M	-0.856465	4.54e-20	down-regulated
ENSG00000169896	ITGAM	-0.858849	4.54e-20	down-regulated
ENSG00000186350	RXRA	-0.860439	0.0002275	down-regulated
ENSG00000106605	BLVRA	-0.86254	4.54e-20	down-regulated
ENSG00000107651	SEC23IP	-0.862927	1.06e-05	down-regulated
ENSG00000100485	SOS2	-0.863126	3.89e-06	down-regulated
ENSG00000083444	PLOD1	-0.865353	0.00018509	down-regulated
ENSG00000155926	SLA	-0.866679	0.000629213	down-regulated
ENSG00000182544	MFSD5	-0.867592	7.63e-06	down-regulated
ENSG00000105612	DNASE2	-0.867774	4.54e-20	down-regulated
ENSG00000126267	COX6B1	-0.869084	4.54e-20	down-regulated
ENSG00000117713	ARID1A	-0.869447	0.000330882	down-regulated
ENSG00000147471	PLPBP	-0.871592	7.63e-06	down-regulated
ENSG00000114738	MAPKAPK3	-0.872217	2.62e-05	down-regulated
ENSG00000182158	CREB3L2	-0.872547	4.54e-20	down-regulated
ENSG00000117410	ATP6V0B	-0.872708	4.54e-20	down-regulated
ENSG00000151348	EXT2	-0.873959	4.54e-20	down-regulated
ENSG00000139278	GLIPR1	-0.874987	1.06e-05	down-regulated
ENSG00000113643	RARS1	-0.875665	4.54e-20	down-regulated
ENSG00000117697	NSL1	-0.877084	4.54e-20	down-regulated
ENSG00000172354	GNB2	-0.877995	4.54e-20	down-regulated
ENSG00000134996	OSTF1	-0.880718	4.54e-20	down-regulated
ENSG00000163159	VPS72	-0.881349	4.54e-20	down-regulated
ENSG00000126458	RRAS	-0.884865	1.36e-05	down-regulated
ENSG00000141429	GALNT1	-0.885658	4.54e-20	down-regulated
ENSG00000135341	MAP3K7	-0.886476	3.89e-06	down-regulated
ENSG00000116906	GNPAT	-0.887377	3.68e-05	down-regulated
ENSG00000170266	GLB1	-0.888703	4.54e-20	down-regulated
ENSG00000047315	POLR2B	-0.896147	4.54e-20	down-regulated
ENSG00000101911	PRPS2	-0.902973	4.54e-20	down-regulated
ENSG00000072135	PTPN18	-0.911426	1.06e-05	down-regulated
ENSG00000143337	TOR1AIP1	-0.912824	4.54e-20	down-regulated
ENSG00000124299	PEPD	-0.915007	4.54e-20	down-regulated
ENSG00000105171	POP4	-0.917054	4.54e-20	down-regulated
ENSG00000172270	BSG	-0.917128	4.54e-20	down-regulated
ENSG00000131748	STARD3	-0.9187	0.000277228	down-regulated
ENSG00000111679	PTPN6	-0.920054	4.54e-20	down-regulated
ENSG00000168002	POLR2G	-0.920352	4.54e-20	down-regulated
ENSG00000177105	RHOG	-0.921518	4.54e-20	down-regulated
ENSG00000104660	LEPROTL1	-0.923218	0.000451991	down-regulated
ENSG00000133835	HSD17B4	-0.92413	4.54e-20	down-regulated
ENSG00000106991	ENG	-0.92555	4.54e-20	down-regulated
ENSG00000114316	USP4	-0.925858	4.54e-20	down-regulated
ENSG00000185043	CIB1	-0.925896	7e-05	down-regulated
ENSG00000111596	CNOT2	-0.928956	4.54e-20	down-regulated
ENSG00000135363	LMO2	-0.929759	0.00597641	down-regulated
ENSG00000167085	PHB1	-0.93005	4.54e-20	down-regulated
ENSG00000156471	PTDSS1	-0.932596	2.01e-05	down-regulated
ENSG00000111348	ARHGDIB	-0.932986	6.55e-05	down-regulated
ENSG00000031698	SARS1	-0.937641	4.54e-20	down-regulated
ENSG00000151465	CDC123	-0.938539	4.54e-20	down-regulated
ENSG00000139644	TMBIM6	-0.939118	4.54e-20	down-regulated
ENSG00000123384	LRP1	-0.941377	4.54e-20	down-regulated
ENSG00000150867	PIP4K2A	-0.946197	4.54e-20	down-regulated
ENSG00000004059	ARF5	-0.949131	4.22e-05	down-regulated
ENSG00000135506	OS9	-0.950782	4.54e-20	down-regulated
ENSG00000111144	LTA4H	-0.956729	4.54e-20	down-regulated
ENSG00000166333	ILK	-0.959277	4.54e-20	down-regulated
ENSG00000178982	EIF3K	-0.960386	3.89e-06	down-regulated
ENSG00000166228	PCBD1	-0.961343	4.54e-20	down-regulated
ENSG00000010610	CD4	-0.962713	4.54e-20	down-regulated
ENSG00000104325	DECR1	-0.962898	4.54e-20	down-regulated
ENSG00000144021	CIAO1	-0.965612	1.69e-05	down-regulated
ENSG00000178035	IMPDH2	-0.966632	4.54e-20	down-regulated
ENSG00000133275	CSNK1G2	-0.968376	1.06e-05	down-regulated
ENSG00000132824	SERINC3	-0.968583	4.54e-20	down-regulated
ENSG00000116688	MFN2	-0.9689	4.54e-20	down-regulated
ENSG00000105397	TYK2	-0.971314	1.06e-05	down-regulated
ENSG00000108639	SYNGR2	-0.973608	4.54e-20	down-regulated
ENSG00000141699	RETREG3	-0.974801	4.54e-20	down-regulated
ENSG00000089289	IGBP1	-0.976312	4.54e-20	down-regulated
ENSG00000166794	PPIB	-0.978474	4.54e-20	down-regulated
ENSG00000085719	CPNE3	-0.978929	4.54e-20	down-regulated
ENSG00000131473	ACLY	-0.980356	4.54e-20	down-regulated
ENSG00000139436	GIT2	-0.981891	4.54e-20	down-regulated
ENSG00000148730	EIF4EBP2	-0.98233	4.54e-20	down-regulated
ENSG00000180573	H2AC6	-0.983801	9.26e-05	down-regulated
ENSG00000178952	TUFM	-0.986601	3.89e-06	down-regulated
ENSG00000120733	KDM3B	-0.987278	4.54e-20	down-regulated
ENSG00000003756	RBM5	-0.989516	4.54e-20	down-regulated
ENSG00000141503	MINK1	-0.991136	4.54e-20	down-regulated
ENSG00000171940	ZNF217	-0.992848	4.54e-20	down-regulated
ENSG00000156973	PDE6D	-0.994751	4.54e-20	down-regulated
ENSG00000119414	PPP6C	-0.999178	4.54e-20	down-regulated
ENSG00000169413	RNASE6	-1.00387	2.62e-05	down-regulated
ENSG00000121281	ADCY7	-1.00526	8.54e-05	down-regulated
ENSG00000054611	TBC1D22A	-1.00718	4.54e-20	down-regulated
ENSG00000166224	SGPL1	-1.00952	4.54e-20	down-regulated
ENSG00000090013	BLVRB	-1.01282	0.00102155	down-regulated
ENSG00000123992	DNPEP	-1.0144	4.54e-20	down-regulated
ENSG00000158019	BABAM2	-1.01458	4.54e-20	down-regulated
ENSG00000181991	MRPS11	-1.01722	4.54e-20	down-regulated
ENSG00000159840	ZYX	-1.02098	4.54e-20	down-regulated
ENSG00000147677	EIF3H	-1.02118	4.54e-20	down-regulated
ENSG00000087274	ADD1	-1.02177	4.54e-20	down-regulated
ENSG00000100889	PCK2	-1.0219	4.54e-20	down-regulated
ENSG00000176393	RNPEP	-1.02348	4.54e-20	down-regulated
ENSG00000183283	DAZAP2	-1.02699	4.54e-20	down-regulated
ENSG00000123349	PFDN5	-1.03064	3.49e-05	down-regulated
ENSG00000163565	IFI16	-1.03408	4.54e-20	down-regulated
ENSG00000117448	AKR1A1	-1.03411	4.54e-20	down-regulated
ENSG00000050748	MAPK9	-1.03509	4.54e-20	down-regulated
ENSG00000077312	SNRPA	-1.03676	4.54e-20	down-regulated
ENSG00000124226	RNF114	-1.03682	4.54e-20	down-regulated
ENSG00000103502	CDIPT	-1.03876	1.06e-05	down-regulated
ENSG00000118217	ATF6	-1.03929	4.54e-20	down-regulated
ENSG00000103978	TMEM87A	-1.04048	4.54e-20	down-regulated
ENSG00000172531	PPP1CA	-1.04569	4.54e-20	down-regulated
ENSG00000141551	CSNK1D	-1.04582	4.54e-20	down-regulated
ENSG00000139641	ESYT1	-1.04689	4.54e-20	down-regulated
ENSG00000103653	CSK	-1.04788	0.000621622	down-regulated
ENSG00000163563	MNDA	-1.05445	4.54e-20	down-regulated
ENSG00000183087	GAS6	-1.05554	0.000206549	down-regulated
ENSG00000162736	NCSTN	-1.05578	4.54e-20	down-regulated
ENSG00000008988	RPS20	-1.06507	4.54e-20	down-regulated
ENSG00000107862	GBF1	-1.0673	4.54e-20	down-regulated
ENSG00000136485	DCAF7	-1.06921	4.54e-20	down-regulated
ENSG00000059377	TBXAS1	-1.08464	1.06e-05	down-regulated
ENSG00000155660	PDIA4	-1.08744	4.54e-20	down-regulated
ENSG00000101347	SAMHD1	-1.09198	4.54e-20	down-regulated
ENSG00000153071	DAB2	-1.09258	4.54e-20	down-regulated
ENSG00000146729	NIPSNAP2	-1.10313	4.54e-20	down-regulated
ENSG00000137491	SLCO2B1	-1.10339	6.55e-05	down-regulated
ENSG00000121691	CAT	-1.11027	4.54e-20	down-regulated
ENSG00000169223	LMAN2	-1.11088	4.54e-20	down-regulated
ENSG00000108344	PSMD3	-1.11166	4.54e-20	down-regulated
ENSG00000133606	MKRN1	-1.11472	4.54e-20	down-regulated
ENSG00000090863	GLG1	-1.11941	1.06e-05	down-regulated
ENSG00000155508	CNOT8	-1.12184	4.54e-20	down-regulated
ENSG00000161204	ABCF3	-1.12266	3.89e-06	down-regulated
ENSG00000135930	EIF4E2	-1.1233	4.54e-20	down-regulated
ENSG00000028528	SNX1	-1.1314	4.54e-20	down-regulated
ENSG00000179115	FARSA	-1.13563	4.54e-20	down-regulated
ENSG00000141959	PFKL	-1.14365	4.54e-20	down-regulated
ENSG00000130175	PRKCSH	-1.14898	4.54e-20	down-regulated
ENSG00000148180	GSN	-1.14901	4.54e-20	down-regulated
ENSG00000141367	CLTC	-1.15313	4.54e-20	down-regulated
ENSG00000158864	NDUFS2	-1.15748	4.54e-20	down-regulated
ENSG00000156709	AIFM1	-1.15817	4.54e-20	down-regulated
ENSG00000087191	PSMC5	-1.15823	4.54e-20	down-regulated
ENSG00000170275	CRTAP	-1.15958	4.54e-20	down-regulated
ENSG00000137100	DCTN3	-1.16211	4.54e-20	down-regulated
ENSG00000108518	PFN1	-1.16417	4.54e-20	down-regulated
ENSG00000175216	CKAP5	-1.16699	4.54e-20	down-regulated
ENSG00000101265	RASSF2	-1.16891	4.54e-20	down-regulated
ENSG00000155849	ELMO1	-1.17645	4.54e-20	down-regulated
ENSG00000183576	SETD3	-1.17686	4.54e-20	down-regulated
ENSG00000144744	UBA3	-1.17761	4.54e-20	down-regulated
ENSG00000105755	ETHE1	-1.17874	4.54e-20	down-regulated
ENSG00000155463	OXA1L	-1.17978	4.54e-20	down-regulated
ENSG00000100983	GSS	-1.18193	4.54e-20	down-regulated
ENSG00000116478	HDAC1	-1.18294	3.89e-06	down-regulated
ENSG00000105438	KDELR1	-1.18388	4.54e-20	down-regulated
ENSG00000090316	MAEA	-1.18408	4.54e-20	down-regulated
ENSG00000126247	CAPNS1	-1.18518	4.54e-20	down-regulated
ENSG00000100348	TXN2	-1.18559	4.54e-20	down-regulated
ENSG00000157954	WIPI2	-1.19311	4.54e-20	down-regulated
ENSG00000183255	PTTG1IP	-1.19386	4.54e-20	down-regulated
ENSG00000165025	SYK	-1.19771	4.54e-20	down-regulated
ENSG00000072506	HSD17B10	-1.19879	4.54e-20	down-regulated
ENSG00000138246	DNAJC13	-1.19891	4.54e-20	down-regulated
ENSG00000161203	AP2M1	-1.20089	4.54e-20	down-regulated
ENSG00000014216	CAPN1	-1.20878	4.54e-20	down-regulated
ENSG00000171148	TADA3	-1.20919	4.54e-20	down-regulated
ENSG00000004399	PLXND1	-1.21588	4.54e-20	down-regulated
ENSG00000113552	GNPDA1	-1.22039	4.54e-20	down-regulated
ENSG00000106144	CASP2	-1.22519	3.89e-06	down-regulated
ENSG00000186298	PPP1CC	-1.22651	4.54e-20	down-regulated
ENSG00000181929	PRKAG1	-1.23004	4.54e-20	down-regulated
ENSG00000163513	TGFBR2	-1.23223	4.54e-20	down-regulated
ENSG00000067829	IDH3G	-1.23263	4.54e-20	down-regulated
ENSG00000100823	APEX1	-1.24333	4.54e-20	down-regulated
ENSG00000182179	UBA7	-1.2563	4.54e-20	down-regulated
ENSG00000182054	IDH2	-1.26586	4.54e-20	down-regulated
ENSG00000124207	CSE1L	-1.26686	4.54e-20	down-regulated
ENSG00000108528	SLC25A11	-1.26898	4.54e-20	down-regulated
ENSG00000005020	SKAP2	-1.27325	4.54e-20	down-regulated
ENSG00000166887	VPS39	-1.28105	4.54e-20	down-regulated
ENSG00000168090	COPS6	-1.28324	4.54e-20	down-regulated
ENSG00000111652	COPS7A	-1.28741	4.54e-20	down-regulated
ENSG00000130816	DNMT1	-1.28927	1.06e-05	down-regulated
ENSG00000077549	CAPZB	-1.29055	4.54e-20	down-regulated
ENSG00000085832	EPS15	-1.29159	4.54e-20	down-regulated
ENSG00000100353	EIF3D	-1.29202	4.54e-20	down-regulated
ENSG00000125304	TM9SF2	-1.29869	4.54e-20	down-regulated
ENSG00000108091	CCDC6	-1.29913	4.54e-20	down-regulated
ENSG00000132646	PCNA	-1.30961	4.54e-20	down-regulated
ENSG00000078061	ARAF	-1.3161	4.54e-20	down-regulated
ENSG00000172500	FIBP	-1.3223	4.54e-20	down-regulated
ENSG00000171720	HDAC3	-1.32854	4.54e-20	down-regulated
ENSG00000130429	ARPC1B	-1.32874	4.54e-20	down-regulated
ENSG00000123338	NCKAP1L	-1.32973	4.54e-20	down-regulated
ENSG00000121022	COPS5	-1.33669	4.54e-20	down-regulated
ENSG00000124733	MEA1	-1.35008	4.54e-20	down-regulated
ENSG00000137207	YIPF3	-1.35026	4.54e-20	down-regulated
ENSG00000167792	NDUFV1	-1.36286	4.54e-20	down-regulated
ENSG00000115204	MPV17	-1.36988	4.54e-20	down-regulated
ENSG00000118508	RAB32	-1.37061	1.06e-05	down-regulated
ENSG00000085871	MGST2	-1.3842	4.54e-20	down-regulated
ENSG00000184900	SUMO3	-1.38593	4.54e-20	down-regulated
ENSG00000123143	PKN1	-1.40602	4.54e-20	down-regulated
ENSG00000130755	GMFG	-1.40836	4.54e-20	down-regulated
ENSG00000115207	GTF3C2	-1.41539	4.54e-20	down-regulated
ENSG00000105968	H2AZ2	-1.42662	3.89e-06	down-regulated
ENSG00000166441	RPL27A	-1.42999	4.54e-20	down-regulated
ENSG00000102710	SUPT20H	-1.46297	4.54e-20	down-regulated
ENSG00000006007	GDE1	-1.46802	4.54e-20	down-regulated
ENSG00000126581	BECN1	-1.47369	4.54e-20	down-regulated
ENSG00000089053	ANAPC5	-1.47511	4.54e-20	down-regulated
ENSG00000130560	UBAC1	-1.48121	4.54e-20	down-regulated
ENSG00000141030	COPS3	-1.49111	4.54e-20	down-regulated
ENSG00000114353	GNAI2	-1.50522	4.54e-20	down-regulated
ENSG00000137106	GRHPR	-1.54314	4.54e-20	down-regulated
ENSG00000105058	FAM32A	-1.56265	4.54e-20	down-regulated
ENSG00000016864	GLT8D1	-1.56717	4.54e-20	down-regulated
ENSG00000101365	IDH3B	-1.57248	4.54e-20	down-regulated
ENSG00000143149	ALDH9A1	-1.59432	4.54e-20	down-regulated
ENSG00000105383	CD33	-1.60932	4.54e-20	down-regulated
ENSG00000185432	METTL7A	-1.61535	4.54e-20	down-regulated
ENSG00000129675	ARHGEF6	-1.65098	4.54e-20	down-regulated
ENSG00000112367	FIG4	-1.71729	4.54e-20	down-regulated
ENSG00000151702	FLI1	-1.79955	4.54e-20	down-regulated
ENSG00000124702	KLHDC3	-1.88334	4.54e-20	down-regulated

## Sheet: Table C
Table C. Gene ontology (GO) enrichment analysis of differentially expressed genes (DEGs) expressed between infected and healthy controls using g:Profiler tool and then summarize the GO results using Revigo
Befor elimination of redundant GO terms						After elimination of redundant GO terms
source	term id	term name	count	adjusted_p_value		source	ID	term name	count	adjusted_p_value
BP	GO:0002376	immune system process	241	9.87e-24		BP	GO:0002376	immune system process	241	9.87e-24
BP	GO:0044237	cellular metabolic process	548	2.7e-23		BP	GO:0044237	cellular metabolic process	548	2.7e-23
BP	GO:0008152	metabolic process	571	1.46e-21		BP	GO:0008152	metabolic process	571	1.46e-21
BP	GO:0010033	response to organic substance	243	3.96e-21		BP	GO:0010033	response to organic substance	243	3.96e-21
BP	GO:1901564	organonitrogen compound metabolic process	395	1.09e-20		BP	GO:1901564	organonitrogen compound metabolic process	395	1.09e-20
BP	GO:0002274	myeloid leukocyte activation	85	8.9e-20		BP	GO:0002274	myeloid leukocyte activation	85	8.9e-20
BP	GO:0043312	neutrophil degranulation	72	9.75e-20		BP	GO:0043299	leukocyte degranulation	75	2.87e-19
BP	GO:0042119	neutrophil activation	73	1.17e-19		BP	GO:0002252	immune effector process	125	3.3e-19
BP	GO:0002283	neutrophil activation involved in immune response	72	1.42e-19		BP	GO:0016192	vesicle-mediated transport	171	1.14e-17
BP	GO:0036230	granulocyte activation	73	2.43e-19		BP	GO:0001775	cell activation	131	6e-17
BP	GO:0043299	leukocyte degranulation	75	2.87e-19		BP	GO:0006950	response to stress	263	1.66e-16
BP	GO:0002252	immune effector process	125	3.3e-19		BP	GO:0016032	viral process	91	4.13e-16
BP	GO:0002444	myeloid leukocyte mediated immunity	76	4.56e-19		BP	GO:0044248	cellular catabolic process	174	6.15e-16
BP	GO:0002446	neutrophil mediated immunity	72	5.43e-19		BP	GO:0006887	exocytosis	95	1.09e-15
BP	GO:0002275	myeloid cell activation involved in immune response	75	9.06e-19		BP	GO:0071310	cellular response to organic substance	198	2.04e-15
BP	GO:0016192	vesicle-mediated transport	171	1.14e-17		BP	GO:0044403	symbiotic process	93	2.53e-15
BP	GO:0045055	regulated exocytosis	90	5.22e-17		BP	GO:0009056	catabolic process	190	9.46e-15
BP	GO:0001775	cell activation	131	6e-17		BP	GO:0071704	organic substance metabolic process	533	1.18e-14
BP	GO:0002263	cell activation involved in immune response	84	6.02e-17		BP	GO:0033554	cellular response to stress	158	2.75e-14
BP	GO:0006950	response to stress	263	1.66e-16		BP	GO:0044419	interspecies interaction between organisms	94	3.06e-14
BP	GO:0006955	immune response	175	2.43e-16		BP	GO:0006810	transport	309	4.5e-14
BP	GO:0051704	multi-organism process	213	2.69e-16		BP	GO:0044238	primary metabolic process	512	1.21e-13
BP	GO:0002443	leukocyte mediated immunity	94	3.06e-16		BP	GO:0051246	regulation of protein metabolic process	196	2.43e-13
BP	GO:0016032	viral process	91	4.13e-16		BP	GO:0019538	protein metabolic process	330	1.12e-12
BP	GO:0002366	leukocyte activation involved in immune response	82	5.63e-16		BP	GO:0048518	positive regulation of biological process	344	4.05e-12
BP	GO:0044248	cellular catabolic process	174	6.15e-16		BP	GO:0006796	phosphate-containing compound metabolic process	215	4.57e-12
BP	GO:0006887	exocytosis	95	1.09e-15		BP	GO:0006793	phosphorus metabolic process	216	5.33e-12
BP	GO:0071310	cellular response to organic substance	198	2.04e-15		BP	GO:0006807	nitrogen compound metabolic process	486	3.45e-11
BP	GO:0070887	cellular response to chemical stimulus	226	2.05e-15		BP	GO:0044281	small molecule metabolic process	145	5.85e-11
BP	GO:0044403	symbiotic process	93	2.53e-15		BP	GO:0046903	secretion	129	6.17e-11
BP	GO:0045321	leukocyte activation	117	7.89e-15		BP	GO:0140352	export from cell	124	6.96e-11
BP	GO:0009056	catabolic process	190	9.46e-15		BP	GO:0042221	response to chemical	278	7.1e-11
BP	GO:0071704	organic substance metabolic process	533	1.18e-14		BP	GO:0051179	localization	361	7.74e-11
BP	GO:0033554	cellular response to stress	158	2.75e-14		BP	GO:0009894	regulation of catabolic process	90	1.14e-10
BP	GO:0044419	interspecies interaction between organisms	94	3.06e-14		BP	GO:0006915	apoptotic process	145	1.42e-10
BP	GO:0006810	transport	309	4.5e-14		BP	GO:0002682	regulation of immune system process	127	1.69e-10
BP	GO:0043900	regulation of multi-organism process	83	5.91e-14		BP	GO:0031329	regulation of cellular catabolic process	80	1.69e-10
BP	GO:0044238	primary metabolic process	512	1.21e-13		BP	GO:0006082	organic acid metabolic process	100	2.6e-10
BP	GO:0051246	regulation of protein metabolic process	196	2.43e-13		BP	GO:0048522	positive regulation of cellular process	304	4.11e-10
BP	GO:1901575	organic substance catabolic process	162	7.19e-13		BP	GO:0019752	carboxylic acid metabolic process	93	4.83e-10
BP	GO:0051234	establishment of localization	310	7.79e-13		BP	GO:0001816	cytokine production	77	6.95e-10
BP	GO:0019538	protein metabolic process	330	1.12e-12		BP	GO:0046907	intracellular transport	129	1.4e-09
BP	GO:0048518	positive regulation of biological process	344	4.05e-12		BP	GO:0019882	antigen processing and presentation	36	1.87e-09
BP	GO:0006796	phosphate-containing compound metabolic process	215	4.57e-12		BP	GO:0006091	generation of precursor metabolites and energy	59	2.04e-09
BP	GO:0006793	phosphorus metabolic process	216	5.33e-12		BP	GO:0033036	macromolecule localization	200	2.4e-09
BP	GO:0009057	macromolecule catabolic process	117	1.27e-11		BP	GO:0051641	cellular localization	188	2.59e-09
BP	GO:0044267	cellular protein metabolic process	301	1.83e-11		BP	GO:0050896	response to stimulus	454	3.26e-09
BP	GO:0032940	secretion by cell	123	1.93e-11		BP	GO:1901698	response to nitrogen compound	95	3.9e-09
BP	GO:0016310	phosphorylation	170	2.24e-11		BP	GO:0008219	cell death	153	1.1e-08
BP	GO:0043902	positive regulation of multi-organism process	62	2.72e-11		BP	GO:0070646	protein modification by small protein removal	41	1.28e-08
BP	GO:0006807	nitrogen compound metabolic process	486	3.45e-11		BP	GO:0031323	regulation of cellular metabolic process	330	1.3e-08
BP	GO:0044281	small molecule metabolic process	145	5.85e-11		BP	GO:0044093	positive regulation of molecular function	127	1.91e-08
BP	GO:0046903	secretion	129	6.17e-11		BP	GO:0019222	regulation of metabolic process	353	2.07e-08
BP	GO:0140352	export from cell	124	6.96e-11		BP	GO:0001817	regulation of cytokine production	69	2.54e-08
BP	GO:0042221	response to chemical	278	7.1e-11		BP	GO:0032103	positive regulation of response to external stimulus	63	2.58e-08
BP	GO:0051179	localization	361	7.74e-11		BP	GO:0045333	cellular respiration	31	3.21e-08
BP	GO:0043436	oxoacid metabolic process	100	8.95e-11		BP	GO:0006518	peptide metabolic process	78	3.71e-08
BP	GO:0009894	regulation of catabolic process	90	1.14e-10		BP	GO:1901566	organonitrogen compound biosynthetic process	131	3.95e-08
BP	GO:0006915	apoptotic process	145	1.42e-10		BP	GO:1901700	response to oxygen-containing compound	122	6.2e-08
BP	GO:0002682	regulation of immune system process	127	1.69e-10		BP	GO:0048583	regulation of response to stimulus	246	6.26e-08
BP	GO:0031329	regulation of cellular catabolic process	80	1.69e-10		BP	GO:0002520	immune system development	83	8.11e-08
BP	GO:0006082	organic acid metabolic process	100	2.6e-10		BP	GO:0048534	hematopoietic or lymphoid organ development	80	8.87e-08
BP	GO:0010243	response to organonitrogen compound	93	3.11e-10		BP	GO:0035556	intracellular signal transduction	178	9.41e-08
BP	GO:0048522	positive regulation of cellular process	304	4.11e-10		BP	GO:0043603	cellular amide metabolic process	92	1e-07
BP	GO:0019752	carboxylic acid metabolic process	93	4.83e-10		BP	GO:0009719	response to endogenous stimulus	122	1.18e-07
BP	GO:0032268	regulation of cellular protein metabolic process	177	6e-10		BP	GO:0080134	regulation of response to stress	112	1.91e-07
BP	GO:0001816	cytokine production	77	6.95e-10		BP	GO:0009605	response to external stimulus	177	2.14e-07
BP	GO:0046907	intracellular transport	129	1.4e-09		BP	GO:0048519	negative regulation of biological process	296	2.32e-07
BP	GO:0070727	cellular macromolecule localization	139	1.55e-09		BP	GO:0043067	regulation of programmed cell death	115	5.08e-07
BP	GO:0012501	programmed cell death	149	1.85e-09		BP	GO:0071840	cellular component organization or biogenesis	337	5.94e-07
BP	GO:0019882	antigen processing and presentation	36	1.87e-09		BP	GO:0048002	antigen processing and presentation of peptide antigen	29	6.73e-07
BP	GO:0006091	generation of precursor metabolites and energy	59	2.04e-09		BP	GO:0051239	regulation of multicellular organismal process	194	7.12e-07
BP	GO:0031325	positive regulation of cellular metabolic process	206	2.1e-09		BP	GO:0042981	regulation of apoptotic process	113	7.69e-07
BP	GO:0033036	macromolecule localization	200	2.4e-09		BP	GO:0050792	regulation of viral process	30	1.35898e-06
BP	GO:0051641	cellular localization	188	2.59e-09		BP	GO:0034641	cellular nitrogen compound metabolic process	327	1.64791e-06
BP	GO:0048584	positive regulation of response to stimulus	166	2.6e-09		BP	GO:0065009	regulation of molecular function	179	2.09937e-06
BP	GO:0034097	response to cytokine	99	3.1e-09		BP	GO:0009607	response to biotic stimulus	109	2.26598e-06
BP	GO:0050896	response to stimulus	454	3.26e-09		BP	GO:0046034	ATP metabolic process	37	2.26869e-06
BP	GO:1901698	response to nitrogen compound	95	3.9e-09		BP	GO:0030097	hemopoiesis	74	2.35286e-06
BP	GO:0002684	positive regulation of immune system process	97	4.58e-09		BP	GO:0009058	biosynthetic process	320	2.72817e-06
BP	GO:0034613	cellular protein localization	137	4.59e-09		BP	GO:0044249	cellular biosynthetic process	312	2.843e-06
BP	GO:0015980	energy derivation by oxidation of organic compounds	40	5.35e-09		BP	GO:0006508	proteolysis	121	2.95964e-06
BP	GO:0009893	positive regulation of metabolic process	219	6.39e-09		BP	GO:0065003	protein-containing complex assembly	123	3.45872e-06
BP	GO:0008219	cell death	153	1.1e-08		BP	GO:1901576	organic substance biosynthetic process	315	4.05286e-06
BP	GO:0070646	protein modification by small protein removal	41	1.28e-08		BP	GO:0006413	translational initiation	28	6.38195e-06
BP	GO:0031323	regulation of cellular metabolic process	330	1.3e-08		BP	GO:0007166	cell surface receptor signaling pathway	182	7.50879e-06
BP	GO:0002764	immune response-regulating signaling pathway	66	1.32e-08		BP	GO:0015833	peptide transport	135	7.89956e-06
BP	GO:0008104	protein localization	180	1.58e-08		BP	GO:0043903	regulation of symbiosis, encompassing mutualism through parasitism	30	8.22523e-06
BP	GO:0044093	positive regulation of molecular function	127	1.91e-08		BP	GO:0006996	organelle organization	217	9.21988e-06
BP	GO:0019222	regulation of metabolic process	353	2.07e-08		BP	GO:0006468	protein phosphorylation	129	1.0405e-05
BP	GO:0050776	regulation of immune response	91	2.18e-08		BP	GO:0043933	protein-containing complex subunit organization	137	1.1094e-05
BP	GO:0001817	regulation of cytokine production	69	2.54e-08		BP	GO:0042886	amide transport	136	1.17179e-05
BP	GO:0032103	positive regulation of response to external stimulus	63	2.58e-08		BP	GO:0061024	membrane organization	71	1.18314e-05
BP	GO:0097190	apoptotic signaling pathway	61	2.71e-08		BP	GO:0034976	response to endoplasmic reticulum stress	34	1.55384e-05
BP	GO:0045333	cellular respiration	31	3.21e-08		BP	GO:0043170	macromolecule metabolic process	443	1.55499e-05
BP	GO:0044265	cellular macromolecule catabolic process	95	3.32e-08		BP	GO:0051716	cellular response to stimulus	371	1.94421e-05
BP	GO:0002757	immune response-activating signal transduction	63	3.37e-08		BP	GO:0016071	mRNA metabolic process	69	1.97828e-05
BP	GO:0006518	peptide metabolic process	78	3.71e-08		BP	GO:0000165	MAPK cascade	74	2.40846e-05
BP	GO:1901566	organonitrogen compound biosynthetic process	131	3.95e-08		BP	GO:0019080	viral gene expression	27	2.44212e-05
BP	GO:1901700	response to oxygen-containing compound	122	6.2e-08		BP	GO:0065008	regulation of biological quality	223	2.53934e-05
BP	GO:0048583	regulation of response to stimulus	246	6.26e-08		BP	GO:0009611	response to wounding	59	2.98617e-05
BP	GO:0002520	immune system development	83	8.11e-08		BP	GO:0019439	aromatic compound catabolic process	54	3.04933e-05
BP	GO:0002253	activation of immune response	67	8.66e-08		BP	GO:0051248	negative regulation of protein metabolic process	86	3.15497e-05
BP	GO:0048534	hematopoietic or lymphoid organ development	80	8.87e-08		BP	GO:0038061	NIK/NF-kappaB signaling	26	3.34701e-05
BP	GO:0035556	intracellular signal transduction	178	9.41e-08		BP	GO:0038093	Fc receptor signaling pathway	30	3.78845e-05
BP	GO:0043603	cellular amide metabolic process	92	1e-07		BP	GO:0071495	cellular response to endogenous stimulus	100	4.0697e-05
BP	GO:0009719	response to endogenous stimulus	122	1.18e-07		BP	GO:0071705	nitrogen compound transport	148	5.34639e-05
BP	GO:0006119	oxidative phosphorylation	26	1.27e-07		BP	GO:0010646	regulation of cell communication	199	5.96811e-05
BP	GO:1901565	organonitrogen compound catabolic process	100	1.45e-07		BP	GO:0009628	response to abiotic stimulus	88	6.40401e-05
BP	GO:0071345	cellular response to cytokine stimulus	89	1.8e-07		BP	GO:1903311	regulation of mRNA metabolic process	36	6.97754e-05
BP	GO:0031349	positive regulation of defense response	53	1.81e-07		BP	GO:0044085	cellular component biogenesis	183	8.86491e-05
BP	GO:0080134	regulation of response to stress	112	1.91e-07		BP	GO:0023051	regulation of signaling	200	9.13573e-05
BP	GO:0009605	response to external stimulus	177	2.14e-07		BP	GO:0090175	regulation of establishment of planar polarity	19	0.000124905
BP	GO:0050778	positive regulation of immune response	76	2.26e-07		BP	GO:0071702	organic substance transport	166	0.00013163
BP	GO:0048519	negative regulation of biological process	296	2.32e-07		BP	GO:0042325	regulation of phosphorylation	106	0.000155741
BP	GO:0016043	cellular component organization	331	2.93e-07		BP	GO:1901361	organic cyclic compound catabolic process	54	0.00016283
BP	GO:0051247	positive regulation of protein metabolic process	120	4.03e-07		BP	GO:0043412	macromolecule modification	232	0.000182183
BP	GO:0009967	positive regulation of signal transduction	119	4.78e-07		BP	GO:0007154	cell communication	327	0.000218772
BP	GO:0002474	antigen processing and presentation of peptide antigen via MHC class I	21	4.98e-07		BP	GO:0032880	regulation of protein localization	76	0.000223526
BP	GO:0043067	regulation of programmed cell death	115	5.08e-07		BP	GO:0032502	developmental process	316	0.000282813
BP	GO:0006952	defense response	121	5.81e-07		BP	GO:0006521	regulation of cellular amino acid metabolic process	14	0.00030743
BP	GO:0071840	cellular component organization or biogenesis	337	5.94e-07		BP	GO:0032930	positive regulation of superoxide anion generation	8	0.000384471
BP	GO:0023056	positive regulation of signaling	127	6.28e-07		BP	GO:0031399	regulation of protein modification process	117	0.000444482
BP	GO:0051173	positive regulation of nitrogen compound metabolic process	190	6.53e-07		BP	GO:0050793	regulation of developmental process	156	0.000492212
BP	GO:0051649	establishment of localization in cell	146	6.56e-07		BP	GO:0006979	response to oxidative stress	42	0.000555003
BP	GO:0048002	antigen processing and presentation of peptide antigen	29	6.73e-07		BP	GO:0007565	female pregnancy	25	0.000589756
BP	GO:0051239	regulation of multicellular organismal process	194	7.12e-07		BP	GO:0023052	signaling	323	0.000755187
BP	GO:0002218	activation of innate immune response	39	7.53e-07		BP	GO:0072594	establishment of protein localization to organelle	48	0.000804089
BP	GO:0019884	antigen processing and presentation of exogenous antigen	28	7.66e-07		BP	GO:0009991	response to extracellular stimulus	46	0.00081858
BP	GO:0042981	regulation of apoptotic process	113	7.69e-07		BP	GO:0031667	response to nutrient levels	44	0.000910996
BP	GO:0002833	positive regulation of response to biotic stimulus	44	9e-07		BP	GO:0070498	interleukin-1-mediated signaling pathway	17	0.000936484
BP	GO:0010647	positive regulation of cell communication	126	9.83e-07		BP	GO:0001736	establishment of planar polarity	19	0.000987891
BP	GO:0002831	regulation of response to biotic stimulus	52	1.03225e-06		BP	GO:0007164	establishment of tissue polarity	19	0.000987891
BP	GO:1903827	regulation of cellular protein localization	53	1.27972e-06		BP	GO:0032879	regulation of localization	162	0.00100413
BP	GO:0050792	regulation of viral process	30	1.35898e-06		BP	GO:0010035	response to inorganic substance	48	0.00104062
BP	GO:0043043	peptide biosynthetic process	66	1.37223e-06		BP	GO:0007169	transmembrane receptor protein tyrosine kinase signaling pathway	57	0.00119507
BP	GO:0002758	innate immune response-activating signal transduction	37	1.56499e-06		BP	GO:0048524	positive regulation of viral process	17	0.00124712
BP	GO:0034641	cellular nitrogen compound metabolic process	327	1.64791e-06		BP	GO:0034620	cellular response to unfolded protein	20	0.00135134
BP	GO:0051707	response to other organism	108	1.85523e-06		BP	GO:0042554	superoxide anion generation	10	0.00138918
BP	GO:0043207	response to external biotic stimulus	108	1.99775e-06		BP	GO:0006909	phagocytosis	36	0.00145657
BP	GO:0016579	protein deubiquitination	36	2.04665e-06		BP	GO:0072593	reactive oxygen species metabolic process	30	0.00151163
BP	GO:0065009	regulation of molecular function	179	2.09937e-06		BP	GO:0007599	hemostasis	34	0.00153745
BP	GO:0009607	response to biotic stimulus	109	2.26598e-06		BP	GO:0051174	regulation of phosphorus metabolic process	112	0.00156014
BP	GO:0046034	ATP metabolic process	37	2.26869e-06		BP	GO:0007167	enzyme linked receptor protein signaling pathway	74	0.00169778
BP	GO:0015031	protein transport	135	2.3008e-06		BP	GO:0033238	regulation of cellular amine metabolic process	15	0.00181422
BP	GO:0010941	regulation of cell death	119	2.3425e-06		BP	GO:0010608	posttranscriptional regulation of gene expression	62	0.0019604
BP	GO:0030097	hemopoiesis	74	2.35286e-06		BP	GO:0006954	inflammatory response	58	0.00215668
BP	GO:0080090	regulation of primary metabolic process	312	2.4235e-06		BP	GO:1902600	proton transmembrane transport	21	0.00236012
BP	GO:0032270	positive regulation of cellular protein metabolic process	112	2.70964e-06		BP	GO:0002479	antigen processing and presentation of exogenous peptide antigen via MHC class I, TAP-dependent	14	0.00242628
BP	GO:0009058	biosynthetic process	320	2.72817e-06		BP	GO:0001732	formation of cytoplasmic translation initiation complex	7	0.00271866
BP	GO:0010604	positive regulation of macromolecule metabolic process	196	2.7438e-06		BP	GO:0043408	regulation of MAPK cascade	58	0.00288847
BP	GO:0031347	regulation of defense response	68	2.82376e-06		BP	GO:0044271	cellular nitrogen compound biosynthetic process	248	0.00295611
BP	GO:0044249	cellular biosynthetic process	312	2.843e-06		BP	GO:0018209	peptidyl-serine modification	32	0.0031208
BP	GO:0006508	proteolysis	121	2.95964e-06		BP	GO:0035567	non-canonical Wnt signaling pathway	20	0.00366987
BP	GO:0014070	response to organic cyclic compound	78	3.15925e-06		BP	GO:0009987	cellular process	659	0.00386824
BP	GO:0045184	establishment of protein localization	140	3.30457e-06		BP	GO:0019083	viral transcription	22	0.00408455
BP	GO:0051171	regulation of nitrogen compound metabolic process	304	3.3407e-06		BP	GO:1901360	organic cyclic compound metabolic process	296	0.0042211
BP	GO:0065003	protein-containing complex assembly	123	3.45872e-06		BP	GO:0007005	mitochondrion organization	44	0.00465234
BP	GO:0009966	regulation of signal transduction	187	3.60857e-06		BP	GO:0048731	system development	248	0.00489654
BP	GO:0043604	amide biosynthetic process	73	3.79365e-06		BP	GO:0043112	receptor metabolic process	23	0.00493256
BP	GO:1901576	organic substance biosynthetic process	315	4.05286e-06		BP	GO:0050789	regulation of biological process	513	0.0051655
BP	GO:0006413	translational initiation	28	6.38195e-06		BP	GO:0050817	coagulation	33	0.00528104
BP	GO:0045089	positive regulation of innate immune response	41	6.87592e-06		BP	GO:0018105	peptidyl-serine phosphorylation	30	0.00552256
BP	GO:0002478	antigen processing and presentation of exogenous peptide antigen	26	6.99873e-06		BP	GO:0044706	multi-multicellular organism process	26	0.00556946
BP	GO:0007166	cell surface receptor signaling pathway	182	7.50879e-06		BP	GO:0009308	amine metabolic process	19	0.00569466
BP	GO:0015833	peptide transport	135	7.89956e-06		BP	GO:0032606	type I interferon production	18	0.00706025
BP	GO:0043903	regulation of symbiosis, encompassing mutualism through parasitism	30	8.22523e-06		BP	GO:0006457	protein folding	24	0.00735581
BP	GO:0050790	regulation of catalytic activity	145	9.11948e-06		BP	GO:0010256	endomembrane system organization	38	0.00800179
BP	GO:0006996	organelle organization	217	9.21988e-06		BP	GO:0031145	anaphase-promoting complex-dependent catabolic process	14	0.0085911
BP	GO:0006468	protein phosphorylation	129	1.0405e-05		BP	GO:0043618	regulation of transcription from RNA polymerase II promoter in response to stress	17	0.00966663
BP	GO:0023014	signal transduction by protein phosphorylation	76	1.05232e-05		BP	GO:0072657	protein localization to membrane	49	0.0100876
BP	GO:0032101	regulation of response to external stimulus	84	1.09941e-05		BP	GO:1902036	regulation of hematopoietic stem cell differentiation	13	0.01025
BP	GO:0043933	protein-containing complex subunit organization	137	1.1094e-05		BP	GO:0042542	response to hydrogen peroxide	19	0.0106743
BP	GO:0042886	amide transport	136	1.17179e-05		BP	GO:0006725	cellular aromatic compound metabolic process	284	0.0118987
BP	GO:0060255	regulation of macromolecule metabolic process	319	1.17452e-05		BP	GO:1901532	regulation of hematopoietic progenitor cell differentiation	14	0.0132398
BP	GO:0061024	membrane organization	71	1.18314e-05		BP	GO:0031647	regulation of protein stability	28	0.0137281
BP	GO:0051240	positive regulation of multicellular organismal process	120	1.43589e-05		BP	GO:0043687	post-translational protein modification	33	0.0139592
BP	GO:0006412	translation	62	1.43896e-05		BP	GO:0030162	regulation of proteolysis	54	0.0142849
BP	GO:0042775	mitochondrial ATP synthesis coupled electron transport	19	1.49054e-05		BP	GO:0070482	response to oxygen levels	35	0.0152606
BP	GO:0045088	regulation of innate immune response	45	1.50817e-05		BP	GO:0034248	regulation of cellular amide metabolic process	40	0.0160432
BP	GO:0034976	response to endoplasmic reticulum stress	34	1.55384e-05		BP	GO:0031623	receptor internalization	16	0.0165963
BP	GO:0043170	macromolecule metabolic process	443	1.55499e-05		BP	GO:2000027	regulation of animal organ morphogenesis	26	0.0170789
BP	GO:0042773	ATP synthesis coupled electron transport	19	1.77858e-05		BP	GO:0050878	regulation of body fluid levels	41	0.0171812
BP	GO:0051716	cellular response to stimulus	371	1.94421e-05		BP	GO:0042060	wound healing	45	0.0175825
BP	GO:0016071	mRNA metabolic process	69	1.97828e-05		BP	GO:0043620	regulation of DNA-templated transcription in response to stress	17	0.0189302
BP	GO:0044260	cellular macromolecule metabolic process	398	2.01535e-05		BP	GO:0071496	cellular response to external stimulus	31	0.0198654
BP	GO:0009060	aerobic respiration	18	2.23309e-05		BP	GO:0046677	response to antibiotic	31	0.0210906
BP	GO:0006401	RNA catabolic process	42	2.2492e-05		BP	GO:1901135	carbohydrate derivative metabolic process	73	0.0244803
BP	GO:0007165	signal transduction	312	2.28481e-05		BP	GO:0007249	I-kappaB kinase/NF-kappaB signaling	27	0.024731
BP	GO:0000165	MAPK cascade	74	2.40846e-05		BP	GO:0006446	regulation of translational initiation	13	0.0253162
BP	GO:0019080	viral gene expression	27	2.44212e-05		BP	GO:0006418	tRNA aminoacylation for protein translation	10	0.0257055
BP	GO:0065008	regulation of biological quality	223	2.53934e-05		BP	GO:0046483	heterocycle metabolic process	280	0.0269322
BP	GO:0019221	cytokine-mediated signaling pathway	65	2.95821e-05		BP	GO:0048193	Golgi vesicle transport	33	0.0276253
BP	GO:0009611	response to wounding	59	2.98617e-05		BP	GO:0006900	vesicle budding from membrane	15	0.028474
BP	GO:0019439	aromatic compound catabolic process	54	3.04933e-05		BP	GO:0070647	protein modification by small protein conjugation or removal	73	0.0321439
BP	GO:0051248	negative regulation of protein metabolic process	86	3.15497e-05		BP	GO:0016050	vesicle organization	30	0.0369543
BP	GO:1902531	regulation of intracellular signal transduction	121	3.19329e-05		BP	GO:0065007	biological regulation	533	0.0372305
BP	GO:0038061	NIK/NF-kappaB signaling	26	3.34701e-05		BP	GO:0006914	autophagy	40	0.039587
BP	GO:0048523	negative regulation of cellular process	257	3.75193e-05		BP	GO:0061919	process utilizing autophagic mechanism	40	0.039587
BP	GO:0022607	cellular component assembly	174	3.7531e-05		BP	GO:0006629	lipid metabolic process	86	0.0425343
BP	GO:0038093	Fc receptor signaling pathway	30	3.78845e-05		BP	GO:0045185	maintenance of protein location	15	0.0452753
BP	GO:0007568	aging	36	4.00913e-05		BP	GO:0000715	nucleotide-excision repair, DNA damage recognition	7	0.0459187
BP	GO:0071495	cellular response to endogenous stimulus	100	4.0697e-05		BP	GO:0042180	cellular ketone metabolic process	25	0.0469163
BP	GO:0036211	protein modification process	226	4.22784e-05		BP	GO:0045595	regulation of cell differentiation	109	0.0476106
BP	GO:0006464	cellular protein modification process	226	4.22784e-05		BP	GO:2000377	regulation of reactive oxygen species metabolic process	21	0.0477229
BP	GO:0006402	mRNA catabolic process	39	4.33601e-05		CC	GO:0005737	cytoplasm	611	4.88e-50
BP	GO:1903829	positive regulation of cellular protein localization	36	4.34429e-05		CC	GO:0070062	extracellular exosome	223	3.61e-47
BP	GO:0030099	myeloid cell differentiation	42	5.2178e-05		CC	GO:0043230	extracellular organelle	224	8.74e-47
BP	GO:0060341	regulation of cellular localization	71	5.31937e-05		CC	GO:0031982	vesicle	315	9.42e-47
BP	GO:0009892	negative regulation of metabolic process	183	5.33052e-05		CC	GO:0043227	membrane-bounded organelle	629	1.58e-45
BP	GO:0071705	nitrogen compound transport	148	5.34639e-05		CC	GO:0005622	intracellular	666	2.19e-36
BP	GO:0030163	protein catabolic process	73	5.6071e-05		CC	GO:0005829	cytosol	346	2.92e-35
BP	GO:0002429	immune response-activating cell surface receptor signaling pathway	45	5.68889e-05		CC	GO:0043231	intracellular membrane-bounded organelle	559	2.96e-31
BP	GO:0002768	immune response-regulating cell surface receptor signaling pathway	47	5.8967e-05		CC	GO:0043226	organelle	635	7.49e-31
BP	GO:0010646	regulation of cell communication	199	5.96811e-05		CC	GO:0043229	intracellular organelle	611	2.02e-30
BP	GO:0009628	response to abiotic stimulus	88	6.40401e-05		CC	GO:0031410	cytoplasmic vesicle	198	9.05e-28
BP	GO:0022904	respiratory electron transport chain	20	6.61696e-05		CC	GO:0005615	extracellular space	249	4.54e-24
BP	GO:1903311	regulation of mRNA metabolic process	36	6.97754e-05		CC	GO:0012505	endomembrane system	285	2.4e-21
BP	GO:0043085	positive regulation of catalytic activity	97	8.48594e-05		CC	GO:0031974	membrane-enclosed lumen	334	6.47e-21
BP	GO:0044085	cellular component biogenesis	183	8.86491e-05		CC	GO:0070013	intracellular organelle lumen	334	6.47e-21
BP	GO:0023051	regulation of signaling	200	9.13573e-05		CC	GO:0031090	organelle membrane	238	1.42e-20
BP	GO:0033365	protein localization to organelle	72	9.15604e-05		CC	GO:0005576	extracellular region	272	2.83e-16
BP	GO:0098542	defense response to other organism	85	9.60611e-05		CC	GO:0005773	vacuole	83	2.25e-15
BP	GO:0033209	tumor necrosis factor-mediated signaling pathway	24	9.84565e-05		CC	GO:0005764	lysosome	76	4.76e-15
BP	GO:0009725	response to hormone	75	0.000100023		CC	GO:0032991	protein-containing complex	311	5.37e-14
BP	GO:0034655	nucleobase-containing compound catabolic process	49	0.000100472		CC	GO:0098588	bounding membrane of organelle	150	1.26e-13
BP	GO:0055114	oxidation-reduction process	76	0.000101013		CC	GO:0101002	ficolin-1-rich granule	29	4.43e-13
BP	GO:0002223	stimulatory C-type lectin receptor signaling pathway	19	0.000107361		CC	GO:1904813	ficolin-1-rich granule lumen	29	4.43e-13
BP	GO:0006886	intracellular protein transport	83	0.000113605		CC	GO:0005925	focal adhesion	48	3.98e-10
BP	GO:0090175	regulation of establishment of planar polarity	19	0.000124905		CC	GO:0060205	cytoplasmic vesicle lumen	42	5.99e-10
BP	GO:0044257	cellular protein catabolic process	63	0.00012701		CC	GO:0031983	vesicle lumen	42	7.37e-10
BP	GO:0071702	organic substance transport	166	0.00013163		CC	GO:0005739	mitochondrion	112	3.01e-08
BP	GO:0042325	regulation of phosphorylation	106	0.000155741		CC	GO:0005766	primary lysosome	26	3.65e-08
BP	GO:0045860	positive regulation of protein kinase activity	48	0.00015655		CC	GO:0005634	nucleus	358	6.89e-08
BP	GO:1901361	organic cyclic compound catabolic process	54	0.00016283		CC	GO:0016020	membrane	441	1.31e-07
BP	GO:0002220	innate immune response activating cell surface receptor signaling pathway	19	0.000168138		CC	GO:1902494	catalytic complex	98	1.99e-07
BP	GO:0006520	cellular amino acid metabolic process	37	0.00016902		CC	GO:0031967	organelle envelope	88	2.63e-07
BP	GO:0043412	macromolecule modification	232	0.000182183		CC	GO:0031975	envelope	88	2.63e-07
BP	GO:0032269	negative regulation of cellular protein metabolic process	80	0.000189516		CC	GO:0070993	translation preinitiation complex	9	1.76882e-06
BP	GO:0042176	regulation of protein catabolic process	39	0.000192541		CC	GO:0005783	endoplasmic reticulum	120	3.10717e-06
BP	GO:0046700	heterocycle catabolic process	51	0.000208503		CC	GO:0033290	eukaryotic 48S preinitiation complex	8	6.82233e-06
BP	GO:0007154	cell communication	327	0.000218772		CC	GO:0045335	phagocytic vesicle	21	7.92257e-06
BP	GO:0044270	cellular nitrogen compound catabolic process	51	0.00021994		CC	GO:0005852	eukaryotic translation initiation factor 3 complex	8	1.31996e-05
BP	GO:0034599	cellular response to oxidative stress	33	0.000220709		CC	GO:1990904	ribonucleoprotein complex	65	3.58632e-05
BP	GO:0032880	regulation of protein localization	76	0.000223526		CC	GO:0005775	vacuolar lumen	23	4.12448e-05
BP	GO:0034612	response to tumor necrosis factor	34	0.000239219		CC	GO:1905369	endopeptidase complex	14	6.20572e-05
BP	GO:2001233	regulation of apoptotic signaling pathway	40	0.000253873		CC	GO:0070820	tertiary granule	22	6.5868e-05
BP	GO:0032502	developmental process	316	0.000282813		CC	GO:1905368	peptidase complex	16	7.0985e-05
BP	GO:0006521	regulation of cellular amino acid metabolic process	14	0.00030743		CC	GO:0005746	mitochondrial respirasome	15	0.000349213
BP	GO:0042493	response to drug	77	0.000315185		CC	GO:0070469	respirasome	16	0.000361484
BP	GO:0031331	positive regulation of cellular catabolic process	37	0.000318693		CC	GO:1990204	oxidoreductase complex	17	0.000513326
BP	GO:0000302	response to reactive oxygen species	28	0.000318842		CC	GO:0071541	eukaryotic translation initiation factor 3 complex, eIF3m	5	0.000525339
BP	GO:1903706	regulation of hemopoiesis	44	0.000324972		CC	GO:0045121	membrane raft	30	0.00110838
BP	GO:1902533	positive regulation of intracellular signal transduction	75	0.000329384		CC	GO:0098857	membrane microdomain	30	0.00118162
BP	GO:0038095	Fc-epsilon receptor signaling pathway	23	0.000334361		CC	GO:0098796	membrane protein complex	79	0.00265453
BP	GO:0045859	regulation of protein kinase activity	62	0.000361605		CC	GO:0042470	melanosome	15	0.00293606
BP	GO:0032930	positive regulation of superoxide anion generation	8	0.000384471		CC	GO:0048770	pigment granule	15	0.00293606
BP	GO:0031399	regulation of protein modification process	117	0.000444482		CC	GO:0005791	rough endoplasmic reticulum	13	0.00631914
BP	GO:0050793	regulation of developmental process	156	0.000492212		CC	GO:0016469	proton-transporting two-sector ATPase complex	10	0.00826628
BP	GO:0060071	Wnt signaling pathway, planar cell polarity pathway	18	0.00049293		CC	GO:0000139	Golgi membrane	51	0.00828383
BP	GO:0050852	T cell receptor signaling pathway	25	0.000534882		CC	GO:0005793	endoplasmic reticulum-Golgi intermediate compartment	16	0.0091682
BP	GO:0006979	response to oxidative stress	42	0.000555003		CC	GO:0048471	perinuclear region of cytoplasm	49	0.010138
BP	GO:0007565	female pregnancy	25	0.000589756		CC	GO:0043232	intracellular non-membrane-bounded organelle	229	0.0146306
BP	GO:0043066	negative regulation of apoptotic process	68	0.000650901		CC	GO:0005905	clathrin-coated pit	11	0.0146877
BP	GO:0033674	positive regulation of kinase activity	49	0.000678121		CC	GO:0043228	non-membrane-bounded organelle	229	0.0165895
BP	GO:0043069	negative regulation of programmed cell death	69	0.000709499		CC	GO:0010494	cytoplasmic stress granule	10	0.0387677
BP	GO:0061013	regulation of mRNA catabolic process	25	0.000715434		CC	GO:0030054	cell junction	75	0.0489806
BP	GO:0010605	negative regulation of macromolecule metabolic process	167	0.000732357		MF	GO:0005515	protein binding	596	1.02e-20
BP	GO:0023052	signaling	323	0.000755187		MF	GO:0019899	enzyme binding	164	1.37e-14
BP	GO:0022900	electron transport chain	24	0.000759759		MF	GO:0042802	identical protein binding	138	5.27e-14
BP	GO:0042590	antigen processing and presentation of exogenous peptide antigen via MHC class I	15	0.000790764		MF	GO:0003824	catalytic activity	319	4.88e-12
BP	GO:0072594	establishment of protein localization to organelle	48	0.000804089		MF	GO:0036094	small molecule binding	166	6.63e-10
BP	GO:0009991	response to extracellular stimulus	46	0.00081858		MF	GO:0005488	binding	658	2.67e-08
BP	GO:0031667	response to nutrient levels	44	0.000910996		MF	GO:0019900	kinase binding	66	5.29e-08
BP	GO:0070498	interleukin-1-mediated signaling pathway	17	0.000936484		MF	GO:0000166	nucleotide binding	140	8.67e-08
BP	GO:0001736	establishment of planar polarity	19	0.000987891		MF	GO:1901265	nucleoside phosphate binding	140	8.96e-08
BP	GO:0007164	establishment of tissue polarity	19	0.000987891		MF	GO:0044877	protein-containing complex binding	87	1.55e-07
BP	GO:0032879	regulation of localization	162	0.00100413		MF	GO:0097367	carbohydrate derivative binding	138	5.61085e-06
BP	GO:0010035	response to inorganic substance	48	0.00104062		MF	GO:0003723	RNA binding	121	6.35314e-06
BP	GO:0009968	negative regulation of signal transduction	88	0.00117278		MF	GO:0043168	anion binding	163	9.71788e-06
BP	GO:0043488	regulation of mRNA stability	23	0.00118947		MF	GO:0016491	oxidoreductase activity	61	2.83636e-05
BP	GO:0007169	transmembrane receptor protein tyrosine kinase signaling pathway	57	0.00119507		MF	GO:0050839	cell adhesion molecule binding	45	6.8735e-05
BP	GO:0048524	positive regulation of viral process	17	0.00124712		MF	GO:0045182	translation regulator activity	21	0.000195009
BP	GO:0071356	cellular response to tumor necrosis factor	31	0.00128716		MF	GO:0019904	protein domain specific binding	55	0.000310728
BP	GO:0034620	cellular response to unfolded protein	20	0.00135134		MF	GO:1901363	heterocyclic compound binding	300	0.000590874
BP	GO:0042554	superoxide anion generation	10	0.00138918		MF	GO:0097159	organic cyclic compound binding	303	0.00070211
BP	GO:0006909	phagocytosis	36	0.00145657		MF	GO:0045296	cadherin binding	32	0.00090938
BP	GO:0045087	innate immune response	71	0.0014623		MF	GO:0004812	aminoacyl-tRNA ligase activity	10	0.00241976
BP	GO:0019220	regulation of phosphate metabolic process	112	0.0014779		MF	GO:0016875	ligase activity, forming carbon-oxygen bonds	10	0.00241976
BP	GO:0072593	reactive oxygen species metabolic process	30	0.00151163		MF	GO:0004674	protein serine/threonine kinase activity	37	0.0048496
BP	GO:0034614	cellular response to reactive oxygen species	22	0.00151509		MF	GO:0061629	RNA polymerase II-specific DNA-binding transcription factor binding	27	0.00753543
BP	GO:0007599	hemostasis	34	0.00153745		MF	GO:0071723	lipopeptide binding	5	0.0109491
BP	GO:0000338	protein deneddylation	6	0.00154121		MF	GO:0030234	enzyme regulator activity	67	0.0110123
BP	GO:0051174	regulation of phosphorus metabolic process	112	0.00156014		MF	GO:0016772	transferase activity, transferring phosphorus-containing groups	64	0.0119693
BP	GO:0032928	regulation of superoxide anion generation	8	0.00161178		MF	GO:0009055	electron transfer activity	15	0.0165962
BP	GO:1901701	cellular response to oxygen-containing compound	82	0.00164843		MF	GO:0016773	phosphotransferase activity, alcohol group as acceptor	50	0.0185359
BP	GO:0007167	enzyme linked receptor protein signaling pathway	74	0.00169778		MF	GO:0019902	phosphatase binding	20	0.0195566
BP	GO:2001235	positive regulation of apoptotic signaling pathway	23	0.00176737		MF	GO:0004712	protein serine/threonine/tyrosine kinase activity	9	0.0223803
BP	GO:0033238	regulation of cellular amine metabolic process	15	0.00181422		MF	GO:0002020	protease binding	16	0.0257103
BP	GO:0048585	negative regulation of response to stimulus	106	0.00190997		MF	GO:0008134	transcription factor binding	48	0.026383
BP	GO:0043487	regulation of RNA stability	23	0.00194745
BP	GO:0010608	posttranscriptional regulation of gene expression	62	0.0019604
BP	GO:0044106	cellular amine metabolic process	19	0.00205862
BP	GO:0031324	negative regulation of cellular metabolic process	150	0.00208208
BP	GO:0006954	inflammatory response	58	0.00215668
BP	GO:0043549	regulation of kinase activity	64	0.00215818
BP	GO:0051347	positive regulation of transferase activity	52	0.00218453
BP	GO:0002697	regulation of immune effector process	40	0.0022694
BP	GO:0060548	negative regulation of cell death	72	0.00232223
BP	GO:1902600	proton transmembrane transport	21	0.00236012
BP	GO:2000379	positive regulation of reactive oxygen species metabolic process	16	0.00237545
BP	GO:0002479	antigen processing and presentation of exogenous peptide antigen via MHC class I, TAP-dependent	14	0.00242628
BP	GO:0001893	maternal placenta development	10	0.00245677
BP	GO:0032386	regulation of intracellular transport	34	0.00260571
BP	GO:0001732	formation of cytoplasmic translation initiation complex	7	0.00271866
BP	GO:0010648	negative regulation of cell communication	92	0.00272964
BP	GO:0030968	endoplasmic reticulum unfolded protein response	18	0.00276191
BP	GO:0009896	positive regulation of catabolic process	39	0.00280549
BP	GO:0001932	regulation of protein phosphorylation	94	0.0028253
BP	GO:0043408	regulation of MAPK cascade	58	0.00288847
BP	GO:0035967	cellular response to topologically incorrect protein	21	0.00290473
BP	GO:0044271	cellular nitrogen compound biosynthetic process	248	0.00295611
BP	GO:0051338	regulation of transferase activity	69	0.00298553
BP	GO:0023057	negative regulation of signaling	92	0.00307465
BP	GO:0018209	peptidyl-serine modification	32	0.0031208
BP	GO:0007596	blood coagulation	33	0.00315704
BP	GO:0001819	positive regulation of cytokine production	41	0.00318696
BP	GO:0035567	non-canonical Wnt signaling pathway	20	0.00366987
BP	GO:0006986	response to unfolded protein	22	0.00371261
BP	GO:0009987	cellular process	659	0.00386824
BP	GO:0007275	multicellular organism development	272	0.00394867
BP	GO:0019083	viral transcription	22	0.00408455
BP	GO:0043161	proteasome-mediated ubiquitin-dependent protein catabolic process	38	0.00411287
BP	GO:1901360	organic cyclic compound metabolic process	296	0.0042211
BP	GO:0031401	positive regulation of protein modification process	82	0.00448434
BP	GO:0043632	modification-dependent macromolecule catabolic process	51	0.00450527
BP	GO:0007005	mitochondrion organization	44	0.00465234
BP	GO:1903362	regulation of cellular protein catabolic process	27	0.00478875
BP	GO:0032388	positive regulation of intracellular transport	24	0.00482725
BP	GO:0048731	system development	248	0.00489654
BP	GO:0043112	receptor metabolic process	23	0.00493256
BP	GO:0050789	regulation of biological process	513	0.0051655
BP	GO:0050817	coagulation	33	0.00528104
BP	GO:0018105	peptidyl-serine phosphorylation	30	0.00552256
BP	GO:0044706	multi-multicellular organism process	26	0.00556946
BP	GO:0051130	positive regulation of cellular component organization	80	0.00560537
BP	GO:0042327	positive regulation of phosphorylation	73	0.00560931
BP	GO:0032479	regulation of type I interferon production	18	0.00562715
BP	GO:0009308	amine metabolic process	19	0.00569466
BP	GO:0006888	endoplasmic reticulum to Golgi vesicle-mediated transport	24	0.00572352
BP	GO:0006417	regulation of translation	38	0.00575989
BP	GO:0071347	cellular response to interleukin-1	22	0.00593795
BP	GO:0030168	platelet activation	20	0.00616518
BP	GO:0019941	modification-dependent protein catabolic process	50	0.00618041
BP	GO:0070555	response to interleukin-1	24	0.00622654
BP	GO:0051172	negative regulation of nitrogen compound metabolic process	139	0.00624246
BP	GO:1901699	cellular response to nitrogen compound	54	0.00663637
BP	GO:0071417	cellular response to organonitrogen compound	51	0.00697836
BP	GO:0001738	morphogenesis of a polarized epithelium	19	0.00705097
BP	GO:0032606	type I interferon production	18	0.00706025
BP	GO:0009636	response to toxic substance	44	0.00723623
BP	GO:0032147	activation of protein kinase activity	32	0.00729632
BP	GO:0006457	protein folding	24	0.00735581
BP	GO:1904375	regulation of protein localization to cell periphery	17	0.00764486
BP	GO:0010562	positive regulation of phosphorus metabolic process	76	0.00792946
BP	GO:0045937	positive regulation of phosphate metabolic process	76	0.00792946
BP	GO:0010256	endomembrane system organization	38	0.00800179
BP	GO:0035966	response to topologically incorrect protein	23	0.00833069
BP	GO:0031145	anaphase-promoting complex-dependent catabolic process	14	0.0085911
BP	GO:0048513	animal organ development	190	0.00861456
BP	GO:0043065	positive regulation of apoptotic process	52	0.00924208
BP	GO:0097237	cellular response to toxic substance	26	0.00952134
BP	GO:0048856	anatomical structure development	290	0.0096037
BP	GO:2000026	regulation of multicellular organismal development	125	0.00963668
BP	GO:0043618	regulation of transcription from RNA polymerase II promoter in response to stress	17	0.00966663
BP	GO:0072657	protein localization to membrane	49	0.0100876
BP	GO:1902036	regulation of hematopoietic stem cell differentiation	13	0.01025
BP	GO:0090322	regulation of superoxide metabolic process	9	0.0104385
BP	GO:0010942	positive regulation of cell death	55	0.010518
BP	GO:0042542	response to hydrogen peroxide	19	0.0106743
BP	GO:0051050	positive regulation of transport	68	0.0107175
BP	GO:0006725	cellular aromatic compound metabolic process	284	0.0118987
BP	GO:0071241	cellular response to inorganic substance	24	0.0119591
BP	GO:1901652	response to peptide	43	0.0120719
BP	GO:0051603	proteolysis involved in cellular protein catabolic process	54	0.0126897
BP	GO:0043068	positive regulation of programmed cell death	52	0.0128511
BP	GO:1901532	regulation of hematopoietic progenitor cell differentiation	14	0.0132398
BP	GO:0043434	response to peptide hormone	38	0.0136033
BP	GO:0031647	regulation of protein stability	28	0.0137281
BP	GO:0010498	proteasomal protein catabolic process	40	0.0138283
BP	GO:0043687	post-translational protein modification	33	0.0139592
BP	GO:0030162	regulation of proteolysis	54	0.0142849
BP	GO:1905475	regulation of protein localization to membrane	22	0.0143753
BP	GO:0070482	response to oxygen levels	35	0.0152606
BP	GO:0051098	regulation of binding	34	0.0159721
BP	GO:0034248	regulation of cellular amide metabolic process	40	0.0160432
BP	GO:0002573	myeloid leukocyte differentiation	23	0.0161658
BP	GO:0031623	receptor internalization	16	0.0165963
BP	GO:2000027	regulation of animal organ morphogenesis	26	0.0170789
BP	GO:0050878	regulation of body fluid levels	41	0.0171812
BP	GO:0042060	wound healing	45	0.0175825
BP	GO:0043620	regulation of DNA-templated transcription in response to stress	17	0.0189302
BP	GO:0060135	maternal process involved in female pregnancy	12	0.0191812
BP	GO:0071496	cellular response to external stimulus	31	0.0198654
BP	GO:0097191	extrinsic apoptotic signaling pathway	24	0.0205574
BP	GO:0046677	response to antibiotic	31	0.0210906
BP	GO:0035690	cellular response to drug	37	0.0219346
BP	GO:0043901	negative regulation of multi-organism process	24	0.0221643
BP	GO:0071407	cellular response to organic cyclic compound	47	0.0223738
BP	GO:1901135	carbohydrate derivative metabolic process	73	0.0244803
BP	GO:0007249	I-kappaB kinase/NF-kappaB signaling	27	0.024731
BP	GO:0033993	response to lipid	64	0.0252501
BP	GO:0032870	cellular response to hormone stimulus	52	0.0252681
BP	GO:0006446	regulation of translational initiation	13	0.0253162
BP	GO:0006418	tRNA aminoacylation for protein translation	10	0.0257055
BP	GO:0001934	positive regulation of protein phosphorylation	68	0.0260545
BP	GO:0046483	heterocycle metabolic process	280	0.0269322
BP	GO:0048193	Golgi vesicle transport	33	0.0276253
BP	GO:0006900	vesicle budding from membrane	15	0.028474
BP	GO:0070647	protein modification by small protein conjugation or removal	73	0.0321439
BP	GO:0016050	vesicle organization	30	0.0369543
BP	GO:0019058	viral life cycle	30	0.0369543
BP	GO:0065007	biological regulation	533	0.0372305
BP	GO:0042594	response to starvation	21	0.0375234
BP	GO:0006897	endocytosis	49	0.039383
BP	GO:0006914	autophagy	40	0.039587
BP	GO:0061919	process utilizing autophagic mechanism	40	0.039587
BP	GO:0071826	ribonucleoprotein complex subunit organization	25	0.0409693
BP	GO:0006629	lipid metabolic process	86	0.0425343
BP	GO:0045185	maintenance of protein location	15	0.0452753
BP	GO:0022618	ribonucleoprotein complex assembly	24	0.0457649
BP	GO:0043039	tRNA aminoacylation	10	0.0459055
BP	GO:0000715	nucleotide-excision repair, DNA damage recognition	7	0.0459187
BP	GO:0042180	cellular ketone metabolic process	25	0.0469163
BP	GO:0045595	regulation of cell differentiation	109	0.0476106
BP	GO:2000377	regulation of reactive oxygen species metabolic process	21	0.0477229
BP	GO:0002699	positive regulation of immune effector process	22	0.0478729
BP	GO:0006511	ubiquitin-dependent protein catabolic process	47	0.0488006
BP	GO:0070527	platelet aggregation	11	0.0496947
CC	GO:0044444	cytoplasmic part	569	1.4e-58
CC	GO:0005737	cytoplasm	611	4.88e-50
CC	GO:0070062	extracellular exosome	223	3.61e-47
CC	GO:1903561	extracellular vesicle	224	5.85e-47
CC	GO:0043230	extracellular organelle	224	8.74e-47
CC	GO:0031982	vesicle	315	9.42e-47
CC	GO:0043227	membrane-bounded organelle	629	1.58e-45
CC	GO:0044424	intracellular part	666	4.01e-37
CC	GO:0005622	intracellular	666	2.19e-36
CC	GO:0044446	intracellular organelle part	524	2.26e-35
CC	GO:0005829	cytosol	346	2.92e-35
CC	GO:0043231	intracellular membrane-bounded organelle	559	2.96e-31
CC	GO:0044422	organelle part	525	4.13e-31
CC	GO:0043226	organelle	635	7.49e-31
CC	GO:0043229	intracellular organelle	611	2.02e-30
CC	GO:0031410	cytoplasmic vesicle	198	9.05e-28
CC	GO:0097708	intracellular vesicle	198	1.07e-27
CC	GO:0005615	extracellular space	249	4.54e-24
CC	GO:0044421	extracellular region part	252	1.87e-21
CC	GO:0012505	endomembrane system	285	2.4e-21
CC	GO:0044433	cytoplasmic vesicle part	138	2.81e-21
CC	GO:0031974	membrane-enclosed lumen	334	6.47e-21
CC	GO:0043233	organelle lumen	334	6.47e-21
CC	GO:0070013	intracellular organelle lumen	334	6.47e-21
CC	GO:0031090	organelle membrane	238	1.42e-20
CC	GO:0044464	cell part	693	2e-19
CC	GO:0005623	cell	694	2.36e-19
CC	GO:0030141	secretory granule	93	4.03e-19
CC	GO:0098805	whole membrane	138	6.01e-17
CC	GO:0099503	secretory vesicle	99	9.32e-17
CC	GO:0005576	extracellular region	272	2.83e-16
CC	GO:0005773	vacuole	83	2.25e-15
CC	GO:0000323	lytic vacuole	76	4.76e-15
CC	GO:0005764	lysosome	76	4.76e-15
CC	GO:0005654	nucleoplasm	223	1.56e-14
CC	GO:0032991	protein-containing complex	311	5.37e-14
CC	GO:0098588	bounding membrane of organelle	150	1.26e-13
CC	GO:0101002	ficolin-1-rich granule	29	4.43e-13
CC	GO:1904813	ficolin-1-rich granule lumen	29	4.43e-13
CC	GO:0044428	nuclear part	273	4.72e-12
CC	GO:0031981	nuclear lumen	253	6.11e-11
CC	GO:0034774	secretory granule lumen	42	3.94e-10
CC	GO:0005925	focal adhesion	48	3.98e-10
CC	GO:0005924	cell-substrate adherens junction	48	5.23e-10
CC	GO:0060205	cytoplasmic vesicle lumen	42	5.99e-10
CC	GO:0031983	vesicle lumen	42	7.37e-10
CC	GO:0030055	cell-substrate junction	48	8.2e-10
CC	GO:0044437	vacuolar part	57	4.54e-09
CC	GO:0005739	mitochondrion	112	3.01e-08
CC	GO:0005766	primary lysosome	26	3.65e-08
CC	GO:0042582	azurophil granule	26	3.65e-08
CC	GO:0005634	nucleus	358	6.89e-08
CC	GO:0016020	membrane	441	1.31e-07
CC	GO:0012506	vesicle membrane	67	1.46e-07
CC	GO:1902494	catalytic complex	98	1.99e-07
CC	GO:0031975	envelope	88	2.63e-07
CC	GO:0031967	organelle envelope	88	2.63e-07
CC	GO:0030659	cytoplasmic vesicle membrane	65	3.15e-07
CC	GO:0070161	anchoring junction	52	5.31e-07
CC	GO:0005912	adherens junction	51	5.91e-07
CC	GO:0030667	secretory granule membrane	35	6.58e-07
CC	GO:0070993	translation preinitiation complex	9	1.76882e-06
CC	GO:0005783	endoplasmic reticulum	120	3.10717e-06
CC	GO:0044429	mitochondrial part	77	4.09073e-06
CC	GO:0044432	endoplasmic reticulum part	92	4.33487e-06
CC	GO:0005794	Golgi apparatus	102	4.77348e-06
CC	GO:0033290	eukaryotic 48S preinitiation complex	8	6.82233e-06
CC	GO:0045335	phagocytic vesicle	21	7.92257e-06
CC	GO:0042175	nuclear outer membrane-endoplasmic reticulum membrane network	78	8.58248e-06
CC	GO:0005768	endosome	69	9.18273e-06
CC	GO:0005852	eukaryotic translation initiation factor 3 complex	8	1.31996e-05
CC	GO:0016282	eukaryotic 43S preinitiation complex	8	2.41196e-05
CC	GO:0030139	endocytic vesicle	32	2.79992e-05
CC	GO:1990904	ribonucleoprotein complex	65	3.58632e-05
CC	GO:0005775	vacuolar lumen	23	4.12448e-05
CC	GO:0005740	mitochondrial envelope	58	4.88166e-05
CC	GO:1905369	endopeptidase complex	14	6.20572e-05
CC	GO:0070820	tertiary granule	22	6.5868e-05
CC	GO:1905368	peptidase complex	16	7.0985e-05
CC	GO:0035578	azurophil granule lumen	16	8.3199e-05
CC	GO:0005789	endoplasmic reticulum membrane	73	0.00015135
CC	GO:0031966	mitochondrial membrane	54	0.00020049
CC	GO:0005765	lysosomal membrane	34	0.000256082
CC	GO:0098852	lytic vacuole membrane	34	0.000256082
CC	GO:0005746	mitochondrial respirasome	15	0.000349213
CC	GO:0000502	proteasome complex	13	0.000352581
CC	GO:0005774	vacuolar membrane	37	0.000360442
CC	GO:0070469	respirasome	16	0.000361484
CC	GO:1990204	oxidoreductase complex	17	0.000513326
CC	GO:0071541	eukaryotic translation initiation factor 3 complex, eIF3m	5	0.000525339
CC	GO:0019866	organelle inner membrane	43	0.000839919
CC	GO:0098589	membrane region	31	0.000887123
CC	GO:0045121	membrane raft	30	0.00110838
CC	GO:0098857	membrane microdomain	30	0.00118162
CC	GO:0098800	inner mitochondrial membrane protein complex	18	0.0014104
CC	GO:0098803	respiratory chain complex	14	0.00141785
CC	GO:0030135	coated vesicle	28	0.00195973
CC	GO:0098796	membrane protein complex	79	0.00265453
CC	GO:0042470	melanosome	15	0.00293606
CC	GO:0048770	pigment granule	15	0.00293606
CC	GO:0043202	lysosomal lumen	14	0.00407288
CC	GO:0005791	rough endoplasmic reticulum	13	0.00631914
CC	GO:0016469	proton-transporting two-sector ATPase complex	10	0.00826628
CC	GO:0010008	endosome membrane	37	0.00828029
CC	GO:0000139	Golgi membrane	51	0.00828383
CC	GO:0005793	endoplasmic reticulum-Golgi intermediate compartment	16	0.0091682
CC	GO:0022624	proteasome accessory complex	7	0.00969972
CC	GO:0048471	perinuclear region of cytoplasm	49	0.010138
CC	GO:0044431	Golgi apparatus part	61	0.0130108
CC	GO:0043232	intracellular non-membrane-bounded organelle	229	0.0146306
CC	GO:0005905	clathrin-coated pit	11	0.0146877
CC	GO:0043228	non-membrane-bounded organelle	229	0.0165895
CC	GO:0005798	Golgi-associated vesicle	19	0.0177731
CC	GO:0044455	mitochondrial membrane part	22	0.0251243
CC	GO:0044440	endosomal part	38	0.0298738
CC	GO:0010494	cytoplasmic stress granule	10	0.0387677
CC	GO:0030662	coated vesicle membrane	18	0.039117
CC	GO:0030054	cell junction	75	0.0489806
MF	GO:0005515	protein binding	596	1.02e-20
MF	GO:0019899	enzyme binding	164	1.37e-14
MF	GO:0042802	identical protein binding	138	5.27e-14
MF	GO:0003824	catalytic activity	319	4.88e-12
MF	GO:0036094	small molecule binding	166	6.63e-10
MF	GO:0005488	binding	658	2.67e-08
MF	GO:0019900	kinase binding	66	5.29e-08
MF	GO:0000166	nucleotide binding	140	8.67e-08
MF	GO:1901265	nucleoside phosphate binding	140	8.96e-08
MF	GO:0044877	protein-containing complex binding	87	1.55e-07
MF	GO:0019901	protein kinase binding	57	3.43211e-06
MF	GO:0097367	carbohydrate derivative binding	138	5.61085e-06
MF	GO:0003723	RNA binding	121	6.35314e-06
MF	GO:0043168	anion binding	163	9.71788e-06
MF	GO:0016491	oxidoreductase activity	61	2.83636e-05
MF	GO:0032553	ribonucleotide binding	119	4.42443e-05
MF	GO:0035639	purine ribonucleoside triphosphate binding	115	4.84114e-05
MF	GO:0050839	cell adhesion molecule binding	45	6.8735e-05
MF	GO:0017076	purine nucleotide binding	118	7.3719e-05
MF	GO:0003743	translation initiation factor activity	13	8.74932e-05
MF	GO:0032555	purine ribonucleotide binding	117	9.25408e-05
MF	GO:0044389	ubiquitin-like protein ligase binding	32	0.00018329
MF	GO:0045182	translation regulator activity	21	0.000195009
MF	GO:0019904	protein domain specific binding	55	0.000310728
MF	GO:1901363	heterocyclic compound binding	300	0.000590874
MF	GO:0097159	organic cyclic compound binding	303	0.00070211
MF	GO:0045296	cadherin binding	32	0.00090938
MF	GO:0005524	ATP binding	93	0.00123524
MF	GO:0030554	adenyl nucleotide binding	96	0.00146496
MF	GO:0031625	ubiquitin protein ligase binding	29	0.00163674
MF	GO:0032559	adenyl ribonucleotide binding	95	0.00192685
MF	GO:0090079	translation regulator activity, nucleic acid binding	17	0.00224013
MF	GO:0008144	drug binding	104	0.00229856
MF	GO:0016875	ligase activity, forming carbon-oxygen bonds	10	0.00241976
MF	GO:0004812	aminoacyl-tRNA ligase activity	10	0.00241976
MF	GO:0008135	translation factor activity, RNA binding	15	0.00284634
MF	GO:0048365	Rac GTPase binding	12	0.00297476
MF	GO:0004674	protein serine/threonine kinase activity	37	0.0048496
MF	GO:0016301	kinase activity	57	0.00675964
MF	GO:0061629	RNA polymerase II-specific DNA-binding transcription factor binding	27	0.00753543
MF	GO:0071723	lipopeptide binding	5	0.0109491
MF	GO:0030234	enzyme regulator activity	67	0.0110123
MF	GO:0016772	transferase activity, transferring phosphorus-containing groups	64	0.0119693
MF	GO:0004672	protein kinase activity	45	0.0139438
MF	GO:0140297	DNA-binding transcription factor binding	31	0.0146179
MF	GO:0009055	electron transfer activity	15	0.0165962
MF	GO:0016773	phosphotransferase activity, alcohol group as acceptor	50	0.0185359
MF	GO:0019902	phosphatase binding	20	0.0195566
MF	GO:0004712	protein serine/threonine/tyrosine kinase activity	9	0.0223803
MF	GO:0002020	protease binding	16	0.0257103
MF	GO:0008134	transcription factor binding	48	0.026383

## Sheet: Table D
Table D. GO enrichment analysis of upregulated and downregulated DEGs between infected and healthy controls.
Upregulated DEGs				Downregulated DEGs
ID	term name	count	adjusted_p_value	ID	term name	count	adjusted_p_value
GO:0070887	cellular response to chemical stimulus	5.14e-16	49	GO:1901564	organonitrogen compound metabolic process	6.24e-28	316
GO:0007154	cell communication	2.19e-14	71	GO:0009056	catabolic process	1.17e-19	161
GO:0002376	immune system process	1.34e-13	46	GO:0051246	regulation of protein metabolic process	3.96e-17	151
GO:0048583	regulation of response to stimulus	2.12e-13	55	GO:0019538	protein metabolic process	4.35e-17	256
GO:0006950	response to stress	2.22e-13	55	GO:0006950	response to stress	2.2e-13	197
GO:0006952	defense response	3.47e-13	38	GO:0010033	response to organic substance	8.71e-13	152
GO:0035556	intracellular signal transduction	4.68e-13	45	GO:1901566	organonitrogen compound biosynthetic process	1.11e-12	112
GO:0023052	signaling	1.66e-12	68	GO:0015980	energy derivation by oxidation of organic compounds	1.31e-12	42
GO:0006954	inflammatory response	3.21e-12	26	GO:0044248	cellular catabolic process	1.78e-12	100
GO:0042221	response to chemical	4.07e-12	54	GO:0006091	generation of precursor metabolites and energy	5.23e-12	48
GO:0009966	regulation of signal transduction	7.16e-12	46	GO:0048518	positive regulation of biological process	2.38e-11	267
GO:0051716	cellular response to stimulus	8.98e-12	72	GO:0048522	positive regulation of cellular process	6.87e-11	242
GO:0002682	regulation of immune system process	1.65e-11	33	GO:0009894	regulation of catabolic process	2.25e-10	73
GO:0023051	regulation of signaling	3.43e-11	48	GO:1901576	organic substance biosynthetic process	2.31e-10	249
GO:0010646	regulation of cell communication	3.85e-11	48	GO:0008219	cell death	3.99e-10	119
GO:0051239	regulation of multicellular organismal process	4.96e-11	45	GO:0043603	amide metabolic process	4.18e-10	81
GO:0009605	response to external stimulus	6.01e-11	44	GO:0006915	apoptotic process	5.1e-10	110
GO:0048523	negative regulation of cellular process	8.83e-11	56	GO:0009058	biosynthetic process	5.54e-10	250
GO:0009893	positive regulation of metabolic process	1.55e-10	50	GO:0044281	small molecule metabolic process	1.76e-09	107
GO:0007249	I-kappaB kinase/NF-kappaB signaling	5.93e-10	16	GO:0006996	organelle organization	5.83e-09	169
GO:0050896	response to stimulus	1.06e-09	76	GO:0006793	phosphorus metabolic process	6.44e-09	140
GO:0044419	biological process involved in interspecies interaction between organisms	1.23e-09	33	GO:0006796	phosphate-containing compound metabolic process	6.93e-09	139
GO:0048518	positive regulation of biological process	1.66e-09	63	GO:0051179	localization	9.15e-09	234
GO:0006955	immune response	4.06e-09	34	GO:0048583	regulation of response to stimulus	9.89e-09	182
GO:0048519	negative regulation of biological process	5.06e-09	60	GO:0046907	intracellular transport	1.87e-08	103
GO:0051707	response to other organism	1.67e-08	30	GO:0033036	macromolecule localization	2.14e-08	153
GO:0009719	response to endogenous stimulus	2.5e-08	31	GO:0044249	cellular biosynthetic process	3.84e-08	229
GO:0009607	response to biotic stimulus	3.12e-08	30	GO:0051641	cellular localization	4.2e-08	167
GO:0019222	regulation of metabolic process	1.15e-07	65	GO:0043067	regulation of programmed cell death	6.42e-08	88
GO:0051241	negative regulation of multicellular organismal process	2.56e-07	24	GO:0033554	cellular response to stress	1.33e-07	105
GO:0032501	multicellular organismal process	3.33e-07	66	GO:0009719	response to endogenous stimulus	1.56e-07	96
GO:0050794	regulation of cellular process	5.87e-07	80	GO:0051171	regulation of nitrogen compound metabolic process	1.62e-07	231
GO:0007166	cell surface receptor signaling pathway	6.62e-07	38	GO:0042221	response to chemical	2.02e-07	181
GO:0032502	developmental process	1.14483e-06	59	GO:0016192	vesicle-mediated transport	2.22e-07	93
GO:0001816	cytokine production	2.11342e-06	19	GO:0042981	regulation of apoptotic process	2.84e-07	85
GO:0001775	cell activation	3.46388e-06	23	GO:0060341	regulation of cellular localization	3.17e-07	65
GO:0065007	biological regulation	4.71266e-06	85	GO:0050896	response to stimulus	3.4e-07	332
GO:0008219	cell death	5.19204e-06	31	GO:0006810	transport	4.13e-07	202
GO:0006915	apoptotic process	7.51823e-06	29	GO:0044093	positive regulation of molecular function	4.35e-07	87
GO:0080090	regulation of primary metabolic process	8.24059e-06	54	GO:0010243	response to organonitrogen compound	4.82e-07	68
GO:0048856	anatomical structure development	1.22315e-05	54	GO:0030163	protein catabolic process	5.78e-07	67
GO:0071495	cellular response to endogenous stimulus	1.37473e-05	25	GO:0065009	regulation of molecular function	8.09e-07	126
GO:0008283	cell population proliferation	2.11924e-05	29	GO:0016032	viral process	8.36e-07	38
GO:0042127	regulation of cell population proliferation	4.59675e-05	26	GO:0006508	proteolysis	9.91e-07	96
GO:0051246	regulation of protein metabolic process	5.85556e-05	32	GO:0008152	metabolic process	1.64384e-06	472
GO:0007159	leukocyte cell-cell adhesion	8.2143e-05	13	GO:0051248	negative regulation of protein metabolic process	2.22709e-06	64
GO:1901564	organonitrogen compound metabolic process	0.000110091	55	GO:1901698	response to nitrogen compound	3.55989e-06	69
GO:0006796	phosphate-containing compound metabolic process	0.000181492	33	GO:1901135	carbohydrate derivative metabolic process	7.38452e-06	65
GO:0006793	phosphorus metabolic process	0.000225428	33	GO:0032879	regulation of localization	2.56979e-05	104
GO:0043067	regulation of programmed cell death	0.000386521	23	GO:0031647	regulation of protein stability	2.6993e-05	30
GO:0044249	cellular biosynthetic process	0.000387576	49	GO:0032930	positive regulation of superoxide anion generation	3.08669e-05	8
GO:0065009	regulation of molecular function	0.000492492	31	GO:0042176	regulation of protein catabolic process	4.31996e-05	32
GO:0044271	cellular nitrogen compound biosynthetic process	0.000624725	45	GO:0080134	regulation of response to stress	4.34471e-05	78
GO:0050793	regulation of developmental process	0.00070104	30	GO:0032502	developmental process	4.37639e-05	246
GO:0019538	protein metabolic process	0.000753124	48	GO:0044271	cellular nitrogen compound biosynthetic process	4.38451e-05	196
GO:0042981	regulation of apoptotic process	0.00112601	22	GO:0006897	endocytosis	4.54792e-05	52
GO:1901362	organic cyclic compound biosynthetic process	0.00120293	41	GO:0019222	regulation of metabolic process	6.19779e-05	271
GO:0032306	regulation of prostaglandin secretion	0.00125597	4	GO:1901700	response to oxygen-containing compound	6.38161e-05	91
GO:0031399	regulation of protein modification process	0.00168133	22	GO:0043436	oxoacid metabolic process	6.44557e-05	59
GO:1901698	response to nitrogen compound	0.00170461	19	GO:0006413	translational initiation	7.15765e-05	18
GO:0009628	response to abiotic stimulus	0.00194462	19	GO:0006082	organic acid metabolic process	8.00566e-05	59
GO:1905952	regulation of lipid localization	0.00206963	8	GO:0065008	regulation of biological quality	8.17419e-05	132
GO:0006468	protein phosphorylation	0.00301391	22	GO:0006914	autophagy	9.9768e-05	41
GO:0032310	prostaglandin secretion	0.00351699	4	GO:0061919	process utilizing autophagic mechanism	9.9768e-05	41
GO:0018130	heterocycle biosynthetic process	0.00384085	39	GO:0031399	regulation of protein modification process	0.000103518	79
GO:0019438	aromatic compound biosynthetic process	0.00411481	39	GO:0002376	immune system process	0.000175275	122
GO:0032879	regulation of localization	0.00412941	26	GO:0034248	regulation of amide metabolic process	0.0001846	36
GO:0038061	NIK/NF-kappaB signaling	0.00416954	7	GO:0022411	cellular component disassembly	0.000224325	37
GO:0048871	multicellular organismal-level homeostasis	0.00425391	15	GO:0036211	protein modification process	0.000238622	152
GO:0009058	biosynthetic process	0.00482255	49	GO:0001732	formation of cytoplasmic translation initiation complex	0.000297914	7
GO:0051179	localization	0.00512305	47	GO:0072593	reactive oxygen species metabolic process	0.000308569	23
GO:0043124	negative regulation of I-kappaB kinase/NF-kappaB signaling	0.00611446	5	GO:0002181	cytoplasmic translation	0.000322459	19
GO:0140353	lipid export from cell	0.00611446	5	GO:0042554	superoxide anion generation	0.000356323	10
GO:0034654	nucleobase-containing compound biosynthetic process	0.00696716	38	GO:0051716	cellular response to stimulus	0.000430728	272
GO:0030099	myeloid cell differentiation	0.00764081	11	GO:0035556	intracellular signal transduction	0.000446932	119
GO:0010256	endomembrane system organization	0.00841279	13	GO:0001775	cell activation	0.000471894	64
GO:1901576	organic substance biosynthetic process	0.0087683	48	GO:0043412	macromolecule modification	0.000476371	158
GO:0051050	positive regulation of transport	0.00900687	16	GO:0000338	protein deneddylation	0.00047683	6
GO:0016192	vesicle-mediated transport	0.00904688	22	GO:0044237	cellular metabolic process	0.000511016	384
GO:0038066	p38MAPK cascade	0.0100651	5	GO:1903050	regulation of proteolysis involved in protein catabolic process	0.000535028	23
GO:0070423	nucleotide-binding oligomerization domain containing signaling pathway	0.0112407	4	GO:0015986	proton motive force-driven ATP synthesis	0.000609015	13
GO:0060284	regulation of cell development	0.0125658	15	GO:0018209	peptidyl-serine modification	0.000630778	28
GO:0030335	positive regulation of cell migration	0.0126121	12	GO:0048856	anatomical structure development	0.000712441	222
GO:0035872	nucleotide-binding domain, leucine rich repeat containing receptor signaling pathway	0.0132382	4	GO:0051128	regulation of cellular component organization	0.000739425	111
GO:0032608	interferon-beta production	0.0132541	5	GO:0023051	regulation of signaling	0.000797245	143
GO:0002931	response to ischemia	0.0144765	5	GO:0030162	regulation of proteolysis	0.000862134	45
GO:0050790	regulation of catalytic activity	0.0146302	23	GO:0034976	response to endoplasmic reticulum stress	0.000937765	24
GO:0015732	prostaglandin transport	0.0239312	4	GO:0010646	regulation of cell communication	0.000948355	143
GO:0000165	MAPK cascade	0.024075	14	GO:0001817	regulation of cytokine production	0.00114719	46
GO:0140352	export from cell	0.0248431	15	GO:0050794	regulation of cellular process	0.00116502	372
GO:0006810	transport	0.0250234	41	GO:0071705	nitrogen compound transport	0.00135304	104
GO:0022407	regulation of cell-cell adhesion	0.0255416	11	GO:0033043	regulation of organelle organization	0.00137882	64
GO:0030155	regulation of cell adhesion	0.0262656	14	GO:0001816	cytokine production	0.00143765	46
GO:0006897	endocytosis	0.0349	14	GO:0050821	protein stabilization	0.00157395	21
GO:0031214	biomineral tissue development	0.035081	7	GO:0009605	response to external stimulus	0.00219655	124
GO:0007155	cell adhesion	0.0353207	20	GO:0018105	peptidyl-serine phosphorylation	0.00237658	26
GO:0031098	stress-activated protein kinase signaling cascade	0.0384774	8	GO:0044238	primary metabolic process	0.0027507	414
GO:0043412	macromolecule modification	0.0404686	35	GO:0006120	mitochondrial electron transport, NADH to ubiquinone	0.00315162	10
GO:0008285	negative regulation of cell population proliferation	0.0458352	13	GO:0006979	response to oxidative stress	0.00367097	31
GO:0032940	secretion by cell	0.0478602	14	GO:0055086	nucleobase-containing small molecule metabolic process	0.00390594	39
GO:1903320	regulation of protein modification by small protein conjugation or removal	0.0498717	8	GO:0009059	macromolecule biosynthetic process	0.00397483	185
				GO:0010035	response to inorganic substance	0.00426805	37
				GO:0002682	regulation of immune system process	0.00452307	74
				GO:0065007	biological regulation	0.0048636	417
				GO:0006418	tRNA aminoacylation for protein translation	0.00602884	9
				GO:0034614	cellular response to reactive oxygen species	0.00629975	16
				GO:2000377	regulation of reactive oxygen species metabolic process	0.0069117	16
				GO:0042776	proton motive force-driven mitochondrial ATP synthesis	0.00691681	11
				GO:1902600	proton transmembrane transport	0.0075997	17
				GO:0071241	cellular response to inorganic substance	0.0077697	21
				GO:0006446	regulation of translational initiation	0.00837301	12
				GO:0006807	nitrogen compound metabolic process	0.0088442	396
				GO:0061024	membrane organization	0.00892411	50
				GO:0006081	cellular aldehyde metabolic process	0.00927805	11
				GO:0071702	organic substance transport	0.00990126	125
				GO:0043484	regulation of RNA splicing	0.0100293	18
				GO:0043393	regulation of protein binding	0.0114577	19
				GO:0019080	viral gene expression	0.012472	13
				GO:0045321	leukocyte activation	0.0129814	54
				GO:1901137	carbohydrate derivative biosynthetic process	0.0133216	40
				GO:0072521	purine-containing compound metabolic process	0.0140813	33
				GO:0005975	carbohydrate metabolic process	0.014402	36
				GO:0043038	amino acid activation	0.0158155	9
				GO:0009141	nucleoside triphosphate metabolic process	0.0183435	18
				GO:0007049	cell cycle	0.0215343	83
				GO:0045116	protein neddylation	0.0229663	7
				GO:1903900	regulation of viral life cycle	0.0260859	15
				GO:0019220	regulation of phosphate metabolic process	0.0268937	65
				GO:0009991	response to extracellular stimulus	0.0270886	33
				GO:0051174	regulation of phosphorus metabolic process	0.0275378	65
				GO:0044419	biological process involved in interspecies interaction between organisms	0.0276576	80
				GO:1903320	regulation of protein modification by small protein conjugation or removal	0.0277781	21
				GO:0051239	regulation of multicellular organismal process	0.0281436	123
				GO:0009628	response to abiotic stimulus	0.0282169	58
				GO:0062197	cellular response to chemical stress	0.0295808	25
				GO:2000434	regulation of protein neddylation	0.0322017	6
				GO:0006259	DNA metabolic process	0.0331159	54
				GO:0030097	hemopoiesis	0.0356654	50
				GO:0006749	glutathione metabolic process	0.0368692	9
				GO:0006801	superoxide metabolic process	0.0408151	10
				GO:0016050	vesicle organization	0.0423353	26
				GO:0000165	MAPK cascade	0.0441729	43
				GO:0009611	response to wounding	0.045687	35
				GO:0071621	granulocyte chemotaxis	0.0483724	14
				GO:0048519	negative regulation of biological process	0.0490689	213

## Sheet: Table E
Table E. The pathway enrichment analysis of upregulated and downregulated genes
group	ID	Description	Count	p.adjust
up-regulated	R-HSA-166016	Toll Like Receptor 4 (TLR4) Cascade	8	0.00110222
up-regulated	R-HSA-168164	Toll Like Receptor 3 (TLR3) Cascade	7	0.00110222
up-regulated	R-HSA-166166	MyD88-independent TLR4 cascade	7	0.00110222
up-regulated	R-HSA-937061	TRIF(TICAM1)-mediated TLR4 signaling	7	0.00110222
up-regulated	R-HSA-168898	Toll-like Receptor Cascades	8	0.0020755
up-regulated	R-HSA-168643	Nucleotide-binding domain, leucine rich repeat containing receptor (NLR) signaling pathways	5	0.00413284
up-regulated	R-HSA-5357956	TNFR1-induced NFkappaB signaling pathway	4	0.00431687
up-regulated	R-HSA-5357905	Regulation of TNFR1 signaling	4	0.00553913
up-regulated	R-HSA-168638	NOD1/2 Signaling Pathway	4	0.00696096
down-regulated	R-HSA-6798695	Neutrophil degranulation	63	2.56147e-11
down-regulated	R-HSA-1428517	The citric acid (TCA) cycle and respiratory electron transport	31	3.57147e-08
down-regulated	R-HSA-5663202	Diseases of signal transduction	47	3.76846e-07
down-regulated	R-HSA-6802948	Signaling by high-kinase activity BRAF mutants	12	8.32617e-06
down-regulated	R-HSA-163200	Respiratory electron transport, ATP synthesis by chemiosmotic coupling, and heat production by uncoupling proteins.	22	8.32617e-06
down-regulated	R-HSA-5663205	Infectious disease	43	9.04956e-06
down-regulated	R-HSA-6802946	Signaling by moderate kinase activity BRAF mutants	13	1.5551e-05
down-regulated	R-HSA-6802955	Paradoxical activation of RAF signaling by kinase inactive BRAF	13	1.5551e-05
down-regulated	R-HSA-76002	Platelet activation, signaling and aggregation	33	1.5551e-05
down-regulated	R-HSA-5674135	MAP2K and MAPK activation	12	1.5551e-05
down-regulated	R-HSA-4086400	PCP/CE pathway	18	1.62622e-05
down-regulated	R-HSA-72766	Translation	34	4.79771e-05
down-regulated	R-HSA-611105	Respiratory electron transport	18	5.10093e-05
down-regulated	R-HSA-195253	Degradation of beta-catenin by the destruction complex	16	6.50948e-05
down-regulated	R-HSA-71291	Metabolism of amino acids and derivatives	39	7.79405e-05
down-regulated	R-HSA-5362768	Hh mutants that don't undergo autocatalytic processing are degraded by ERAD	13	7.79405e-05
down-regulated	R-HSA-5387390	Hh mutants abrogate ligand secretion	13	0.000130873
down-regulated	R-HSA-450531	Regulation of mRNA stability by proteins that bind AU-rich elements	16	0.000130873
down-regulated	R-HSA-8948751	Regulation of PTEN stability and activity	14	0.000130873
down-regulated	R-HSA-350562	Regulation of ornithine decarboxylase (ODC)	12	0.000130873
down-regulated	R-HSA-72695	Formation of the ternary complex, and subsequently, the 43S complex	12	0.000130873
down-regulated	R-HSA-6802949	Signaling by RAS mutants	13	0.000130873
down-regulated	R-HSA-2454202	Fc epsilon receptor (FCERI) signaling	20	0.000140308
down-regulated	R-HSA-180534	Vpu mediated degradation of CD4	12	0.000140308
down-regulated	R-HSA-5678895	Defective CFTR causes cystic fibrosis	13	0.000140308
down-regulated	R-HSA-446203	Asparagine N-linked glycosylation	33	0.000168833
down-regulated	R-HSA-174184	Cdc20:Phospho-APC/C mediated degradation of Cyclin A	14	0.000172271
down-regulated	R-HSA-174084	Autodegradation of Cdh1 by Cdh1:APC/C	13	0.000182605
down-regulated	R-HSA-9604323	Negative regulation of NOTCH4 signaling	12	0.000182605
down-regulated	R-HSA-179419	APC:Cdc20 mediated degradation of cell cycle proteins prior to satisfation of the cell cycle checkpoint	14	0.00018388
down-regulated	R-HSA-5683057	MAPK family signaling cascades	32	0.000187087
down-regulated	R-HSA-68886	M Phase	39	0.000187087
down-regulated	R-HSA-5684996	MAPK1/MAPK3 signaling	29	0.000206098
down-regulated	R-HSA-8856825	Cargo recognition for clathrin-mediated endocytosis	17	0.000206098
down-regulated	R-HSA-5358346	Hedgehog ligand biogenesis	13	0.000206098
down-regulated	R-HSA-162909	Host Interactions of HIV factors	19	0.000206098
down-regulated	R-HSA-176409	APC/C:Cdc20 mediated degradation of mitotic proteins	14	0.000207726
down-regulated	R-HSA-450408	AUF1 (hnRNP D0) binds and destabilizes mRNA	12	0.000208572
down-regulated	R-HSA-379716	Cytosolic tRNA aminoacylation	8	0.000213399
down-regulated	R-HSA-176814	Activation of APC/C and APC/C:Cdc20 mediated degradation of mitotic proteins	14	0.000225773
down-regulated	R-HSA-162906	HIV Infection	27	0.000240028
down-regulated	R-HSA-174154	APC/C:Cdc20 mediated degradation of Securin	13	0.000240028
down-regulated	R-HSA-6802952	Signaling by BRAF and RAF fusions	13	0.000240028
down-regulated	R-HSA-168255	Influenza Life Cycle	20	0.000240028
down-regulated	R-HSA-72649	Translation initiation complex formation	12	0.000249319
down-regulated	R-HSA-72702	Ribosomal scanning and start codon recognition	12	0.000249319
down-regulated	R-HSA-3858494	Beta-catenin independent WNT signaling	20	0.000249319
down-regulated	R-HSA-1236975	Antigen processing-Cross presentation	16	0.000249319
down-regulated	R-HSA-5673001	RAF/MAP kinase cascade	28	0.000252533
down-regulated	R-HSA-8856828	Clathrin-mediated endocytosis	20	0.000255717
down-regulated	R-HSA-156827	L13a-mediated translational silencing of Ceruloplasmin expression	17	0.000255717
down-regulated	R-HSA-9010553	Regulation of expression of SLITs and ROBOs	22	0.000255717
down-regulated	R-HSA-5676590	NIK-->noncanonical NF-kB signaling	12	0.000255717
down-regulated	R-HSA-72662	Activation of the mRNA upon binding of the cap-binding complex and eIFs, and subsequent binding to 43S	12	0.000255717
down-regulated	R-HSA-1236978	Cross-presentation of soluble exogenous antigens (endosomes)	11	0.000255717
down-regulated	R-HSA-211733	Regulation of activated PAK-2p34 by proteasome mediated degradation	11	0.000255717
down-regulated	R-HSA-948021	Transport to the Golgi and subsequent modification	23	0.000255717
down-regulated	R-HSA-72706	GTP hydrolysis and joining of the 60S ribosomal subunit	17	0.000255717
down-regulated	R-HSA-983705	Signaling by the B Cell Receptor (BCR)	17	0.000255717
down-regulated	R-HSA-72689	Formation of a pool of free 40S subunits	16	0.000258333
down-regulated	R-HSA-176408	Regulation of APC/C activators between G1/S and early anaphase	14	0.000258333
down-regulated	R-HSA-5607761	Dectin-1 mediated noncanonical NF-kB signaling	12	0.000258333
down-regulated	R-HSA-5610780	Degradation of GLI1 by the proteasome	12	0.000258333
down-regulated	R-HSA-5610783	Degradation of GLI2 by the proteasome	12	0.000258333
down-regulated	R-HSA-5610785	GLI3 is processed to GLI3R by the proteasome	12	0.000258333
down-regulated	R-HSA-5689603	UCH proteinases	16	0.000266722
down-regulated	R-HSA-2262752	Cellular responses to stress	40	0.000266722
down-regulated	R-HSA-109581	Apoptosis	22	0.000298789
down-regulated	R-HSA-349425	Autodegradation of the E3 ubiquitin ligase COP1	11	0.000298789
down-regulated	R-HSA-69601	Ubiquitin Mediated Degradation of Phosphorylated Cdc25A	11	0.000298789
down-regulated	R-HSA-69610	p53-Independent DNA Damage Response	11	0.000298789
down-regulated	R-HSA-69613	p53-Independent G1/S DNA damage checkpoint	11	0.000298789
down-regulated	R-HSA-75815	Ubiquitin-dependent degradation of Cyclin D	11	0.000298789
down-regulated	R-HSA-2467813	Separation of Sister Chromatids	23	0.000313408
down-regulated	R-HSA-174178	APC/C:Cdh1 mediated degradation of Cdc20 and other APC/C:Cdh1 targeted proteins in late mitosis/early G1	13	0.000313408
down-regulated	R-HSA-69017	CDK-mediated phosphorylation and removal of Cdc6	13	0.000313408
down-regulated	R-HSA-6807070	PTEN Regulation	19	0.000318736
down-regulated	R-HSA-195721	Signaling by WNT	33	0.000318736
down-regulated	R-HSA-1236974	ER-Phagosome pathway	14	0.000321941
down-regulated	R-HSA-6802957	Oncogenic MAPK signaling	14	0.000321941
down-regulated	R-HSA-376176	Signaling by ROBO receptors	25	0.000321941
down-regulated	R-HSA-169911	Regulation of Apoptosis	11	0.000321941
down-regulated	R-HSA-5357801	Programmed Cell Death	22	0.000334015
down-regulated	R-HSA-5621481	C-type lectin receptors (CLRs)	19	0.000358934
down-regulated	R-HSA-180585	Vif-mediated degradation of APOBEC3G	11	0.000361981
down-regulated	R-HSA-6781823	Formation of TC-NER Pre-Incision Complex	11	0.000361981
down-regulated	R-HSA-8854050	FBXL7 down-regulates AURKA during mitotic entry and in early mitosis	11	0.000361981
down-regulated	R-HSA-168254	Influenza Infection	20	0.000361981
down-regulated	R-HSA-9006925	Intracellular signaling by second messengers	31	0.000362031
down-regulated	R-HSA-72613	Eukaryotic Translation Initiation	17	0.000370911
down-regulated	R-HSA-72737	Cap-dependent Translation Initiation	17	0.000370911
down-regulated	R-HSA-69656	Cyclin A:Cdk2-associated events at S phase entry	14	0.000370911
down-regulated	R-HSA-9006934	Signaling by Receptor Tyrosine Kinases	41	0.000389528
down-regulated	R-HSA-1257604	PIP3 activates AKT signaling	28	0.000389528
down-regulated	R-HSA-174113	SCF-beta-TrCP mediated degradation of Emi1	11	0.000393026
down-regulated	R-HSA-4641257	Degradation of AXIN	11	0.000393026
down-regulated	R-HSA-8941858	Regulation of RUNX3 expression and activity	11	0.000393026
down-regulated	R-HSA-174143	APC/C-mediated degradation of cell cycle proteins	14	0.000394677
down-regulated	R-HSA-453276	Regulation of mitotic cell cycle	14	0.000394677
down-regulated	R-HSA-5696394	DNA Damage Recognition in GG-NER	9	0.000485647
down-regulated	R-HSA-5619084	ABC transporter disorders	13	0.000495125
down-regulated	R-HSA-195258	RHO GTPase Effectors	32	0.000497476
down-regulated	R-HSA-5696398	Nucleotide Excision Repair	16	0.0005034
down-regulated	R-HSA-1169091	Activation of NF-kappaB in B cells	12	0.000510236
down-regulated	R-HSA-4641258	Degradation of DVL	11	0.000510236
down-regulated	R-HSA-69541	Stabilization of p53	11	0.000510236
down-regulated	R-HSA-68882	Mitotic Anaphase	23	0.000536058
down-regulated	R-HSA-5687128	MAPK6/MAPK4 signaling	14	0.000536058
down-regulated	R-HSA-2555396	Mitotic Metaphase and Anaphase	23	0.000569104
down-regulated	R-HSA-5607764	CLEC7A (Dectin-1) signaling	15	0.000570008
down-regulated	R-HSA-68827	CDT1 association with the CDC6:ORC:origin complex	11	0.00068
down-regulated	R-HSA-196025	Formation of annular gap junctions	5	0.000756654
down-regulated	R-HSA-187577	SCF(Skp2)-mediated degradation of p27/p21	11	0.000784557
down-regulated	R-HSA-199977	ER to Golgi Anterograde Transport	19	0.000819879
down-regulated	R-HSA-2871837	FCERI mediated NF-kB activation	13	0.000848188
down-regulated	R-HSA-9013694	Signaling by NOTCH4	13	0.000848188
down-regulated	R-HSA-69202	Cyclin E associated events during G1/S transition	13	0.000955241
down-regulated	R-HSA-379724	tRNA Aminoacylation	9	0.000955241
down-regulated	R-HSA-202403	TCR signaling	16	0.0010235
down-regulated	R-HSA-190873	Gap junction degradation	5	0.00116494
down-regulated	R-HSA-8878166	Transcriptional regulation by RUNX2	16	0.00122961
down-regulated	R-HSA-168273	Influenza Viral RNA Transcription and Replication	17	0.00127358
down-regulated	R-HSA-2029480	Fcgamma receptor (FCGR) dependent phagocytosis	13	0.00130298
down-regulated	R-HSA-351202	Metabolism of polyamines	13	0.00130298
down-regulated	R-HSA-4608870	Asymmetric localization of PCP proteins	11	0.00130298
down-regulated	R-HSA-1234174	Cellular response to hypoxia	12	0.00132737
down-regulated	R-HSA-202424	Downstream TCR signaling	14	0.00132971
down-regulated	R-HSA-114604	GPVI-mediated activation cascade	8	0.00132971
down-regulated	R-HSA-354192	Integrin alphaIIb beta3 signaling	7	0.00146394
down-regulated	R-HSA-9006921	Integrin signaling	7	0.00146394
down-regulated	R-HSA-71406	Pyruvate metabolism and Citric Acid (TCA) cycle	10	0.00153375
down-regulated	R-HSA-1234176	Oxygen-dependent proline hydroxylation of Hypoxia-inducible Factor Alpha	11	0.00161564
down-regulated	R-HSA-69563	p53-Dependent G1 DNA Damage Response	11	0.00161564
down-regulated	R-HSA-69580	p53-Dependent G1/S DNA damage checkpoint	11	0.00161564
down-regulated	R-HSA-187037	Signaling by NTRK1 (TRKA)	12	0.00181702
down-regulated	R-HSA-3299685	Detoxification of Reactive Oxygen Species	8	0.00189093
down-regulated	R-HSA-69052	Switching of origins to a post-replicative state	13	0.00189093
down-regulated	R-HSA-6781827	Transcription-Coupled Nucleotide Excision Repair (TC-NER)	12	0.00201018
down-regulated	R-HSA-5658442	Regulation of RAS by GAPs	11	0.00201685
down-regulated	R-HSA-68867	Assembly of the pre-replicative complex	11	0.00201685
down-regulated	R-HSA-69615	G1/S DNA Damage Checkpoints	11	0.00201685
down-regulated	R-HSA-382556	ABC-family proteins mediated transport	14	0.0020373
down-regulated	R-HSA-69275	G2/M Transition	21	0.00213637
down-regulated	R-HSA-8939236	RUNX1 regulates transcription of genes involved in differentiation of HSCs	16	0.00239714
down-regulated	R-HSA-453274	Mitotic G2-G2/M phases	21	0.00242202
down-regulated	R-HSA-69206	G1/S Transition	16	0.00258165
down-regulated	R-HSA-68949	Orc1 removal from chromatin	11	0.00285287
down-regulated	R-HSA-449147	Signaling by Interleukins	38	0.00287157
down-regulated	R-HSA-1168372	Downstream signaling events of B Cell Receptor (BCR)	12	0.00297995
down-regulated	R-HSA-5099900	WNT5A-dependent internalization of FZD4	5	0.00314915
down-regulated	R-HSA-2029482	Regulation of actin dynamics for phagocytic cup formation	10	0.00320313
down-regulated	R-HSA-69242	S Phase	18	0.00324425
down-regulated	R-HSA-983169	Class I MHC mediated antigen processing & presentation	32	0.00342685
down-regulated	R-HSA-5654738	Signaling by FGFR2	11	0.0034609
down-regulated	R-HSA-8939902	Regulation of RUNX2 expression and activity	11	0.0034609
down-regulated	R-HSA-5632684	Hedgehog 'on' state	12	0.00355309
down-regulated	R-HSA-5358351	Signaling by Hedgehog	17	0.00355309
down-regulated	R-HSA-71387	Metabolism of carbohydrates	27	0.00368661
down-regulated	R-HSA-2871796	FCERI mediated MAPK activation	7	0.00371466
down-regulated	R-HSA-194315	Signaling by Rho GTPases	37	0.00377659
down-regulated	R-HSA-5688426	Deubiquitination	27	0.00401873
down-regulated	R-HSA-166520	Signaling by NTRKs	13	0.00412904
down-regulated	R-HSA-203927	MicroRNA (miRNA) biogenesis	6	0.00425023
down-regulated	R-HSA-5668599	RHO GTPases Activate NADPH Oxidases	6	0.00425023
down-regulated	R-HSA-5610787	Hedgehog 'off' state	14	0.00458963
down-regulated	R-HSA-170968	Frs2-mediated activation	4	0.00511067
down-regulated	R-HSA-8852276	The role of GTSE1 in G2/M progression after G2 checkpoint	11	0.00511067
down-regulated	R-HSA-5663084	Diseases of carbohydrate metabolism	7	0.00515824
down-regulated	R-HSA-72163	mRNA Splicing - Major Pathway	19	0.00515824
down-regulated	R-HSA-5668541	TNFR2 non-canonical NF-kB pathway	13	0.00524765
down-regulated	R-HSA-6803529	FGFR2 alternative splicing	6	0.00644714
down-regulated	R-HSA-2408522	Selenoamino acid metabolism	14	0.00675926
down-regulated	R-HSA-204005	COPII-mediated vesicle transport	10	0.00675926
down-regulated	R-HSA-201681	TCF dependent signaling in response to WNT	22	0.0072041
down-regulated	R-HSA-69239	Synthesis of DNA	14	0.00725455
down-regulated	R-HSA-2206281	Mucopolysaccharidoses	4	0.00732243
down-regulated	R-HSA-157118	Signaling by NOTCH	22	0.00791872
down-regulated	R-HSA-72172	mRNA Splicing	19	0.0081964
down-regulated	R-HSA-388841	Costimulation by the CD28 family	10	0.00821076
down-regulated	R-HSA-453279	Mitotic G1-G1/S phases	16	0.00865731
down-regulated	R-HSA-8851708	Signaling by FGFR2 IIIa TM	5	0.00867207
down-regulated	R-HSA-8939211	ESR-mediated signaling	21	0.00916224
down-regulated	R-HSA-5696399	Global Genome Nucleotide Excision Repair (GG-NER)	11	0.00970792
down-regulated	R-HSA-199992	trans-Golgi Network Vesicle Budding	10	0.00994644

## Sheet: Table F
Table F. List of transcription factor differentially regulated in this study.
ID	TF family	group
ENSG00000177606	bZIP	up-regulated
ENSG00000172216	bZIP	up-regulated
ENSG00000125347	IRF	up-regulated
ENSG00000162772	bZIP	up-regulated
ENSG00000119508	Nuclear receptor	up-regulated
ENSG00000177426	Homeodomain	up-regulated
ENSG00000134107	bHLH	up-regulated
ENSG00000025434	Nuclear receptor	up-regulated
ENSG00000138378	STAT	up-regulated
ENSG00000157557	Ets	up-regulated
ENSG00000020633	Runt	up-regulated
ENSG00000104856	Rel	down-regulated
ENSG00000117505	Unknown	down-regulated
ENSG00000128604	IRF	down-regulated
ENSG00000169554	C2H2 ZF; Homeodomain	down-regulated
ENSG00000126746	C2H2 ZF	down-regulated
ENSG00000129071	MBD	down-regulated
ENSG00000100811	C2H2 ZF	down-regulated
ENSG00000153879	bZIP	down-regulated
ENSG00000141905	SMAD	down-regulated
ENSG00000111269	bZIP	down-regulated
ENSG00000101126	Homeodomain	down-regulated
ENSG00000166888	STAT	down-regulated
ENSG00000140262	bHLH	down-regulated
ENSG00000175550	Unknown	down-regulated
ENSG00000102974	C2H2 ZF	down-regulated
ENSG00000135365	AT hook	down-regulated
ENSG00000186350	Nuclear receptor	down-regulated
ENSG00000182158	bZIP	down-regulated
ENSG00000171940	C2H2 ZF	down-regulated
ENSG00000118217	bZIP	down-regulated
ENSG00000130816	CxxC	down-regulated
ENSG00000151702	Ets	down-regulated

## Sheet: Table G
Table G. Gene ontology (GO) analysis of WGCNA gene modules.
Module	ID	Description	Count	p.adjust
black	GO:0043312	neutrophil degranulation	9	3.53089e-05
	GO:0002283	neutrophil activation involved in immune response	9	3.53089e-05
	GO:0002446	neutrophil mediated immunity	9	3.53089e-05
	GO:0042119	neutrophil activation	9	3.53089e-05
blue	GO:0006119	oxidative phosphorylation	11	7.36454e-05
	GO:0009144	purine nucleoside triphosphate metabolic process	15	0.000167474
	GO:0046034	ATP metabolic process	14	0.000167474
	GO:0043312	neutrophil degranulation	18	0.000167474
	GO:0009141	nucleoside triphosphate metabolic process	15	0.000167474
	GO:0002283	neutrophil activation involved in immune response	18	0.000167474
	GO:0002446	neutrophil mediated immunity	18	0.000167474
	GO:0042119	neutrophil activation	18	0.000167474
	GO:0045333	cellular respiration	11	0.000167474
	GO:0015980	energy derivation by oxidation of organic compounds	13	0.000209095
	GO:0009205	purine ribonucleoside triphosphate metabolic process	14	0.000218104
	GO:0009167	purine ribonucleoside monophosphate metabolic process	14	0.000218104
	GO:0009126	purine nucleoside monophosphate metabolic process	14	0.000218104
	GO:0009199	ribonucleoside triphosphate metabolic process	14	0.000218104
	GO:0042775	mitochondrial ATP synthesis coupled electron transport	8	0.00025197
	GO:0042773	ATP synthesis coupled electron transport	8	0.000257332
	GO:0009161	ribonucleoside monophosphate metabolic process	14	0.00027783
	GO:0009123	nucleoside monophosphate metabolic process	14	0.000487171
	GO:0022900	electron transport chain	10	0.00059766
	GO:0022904	respiratory electron transport chain	8	0.000710474
	GO:0071276	cellular response to cadmium ion	5	0.00124542
	GO:0009150	purine ribonucleotide metabolic process	16	0.00132619
	GO:0043217	myelin maintenance	4	0.00132619
	GO:0046686	response to cadmium ion	6	0.00141043
	GO:0007009	plasma membrane organization	7	0.0019856
	GO:0032147	activation of protein kinase activity	12	0.0019856
	GO:0016241	regulation of macroautophagy	9	0.0019856
	GO:0007568	aging	12	0.00290595
	GO:1903829	positive regulation of cellular protein localization	12	0.00290595
	GO:0031647	regulation of protein stability	11	0.0032636
	GO:0097305	response to alcohol	10	0.00426031
	GO:1900182	positive regulation of protein localization to nucleus	6	0.00476978
	GO:0051493	regulation of cytoskeleton organization	14	0.00764144
	GO:0006909	phagocytosis	11	0.00881299
	GO:0010256	endomembrane system organization	12	0.00905197
brown	GO:0006413	translational initiation	9	0.0093281
	GO:0006520	cellular amino acid metabolic process	12	0.0093281
	GO:0048002	antigen processing and presentation of peptide antigen	9	0.0093281
	GO:0006418	tRNA aminoacylation for protein translation	5	0.0093281
	GO:0043039	tRNA aminoacylation	5	0.0093281
	GO:0043038	amino acid activation	5	0.0093281
	GO:0022618	ribonucleoprotein complex assembly	9	0.0093281
	GO:0071356	cellular response to tumor necrosis factor	10	0.0093281
	GO:0033209	tumor necrosis factor-mediated signaling pathway	8	0.0093281
	GO:0019882	antigen processing and presentation	9	0.0093281
	GO:0071826	ribonucleoprotein complex subunit organization	9	0.0093281
	GO:0002478	antigen processing and presentation of exogenous peptide antigen	8	0.0093281
	GO:0019884	antigen processing and presentation of exogenous antigen	8	0.0093281
	GO:0045333	cellular respiration	8	0.0093281
	GO:0034612	response to tumor necrosis factor	10	0.0093281
	GO:0006101	citrate metabolic process	4	0.00969775
turquoise	GO:0043312	neutrophil degranulation	22	2.4238e-05
	GO:0002283	neutrophil activation involved in immune response	22	2.4238e-05
	GO:0002446	neutrophil mediated immunity	22	2.4238e-05
	GO:0042119	neutrophil activation	22	2.4238e-05
	GO:0006283	transcription-coupled nucleotide-excision repair	8	0.000781867
	GO:0006289	nucleotide-excision repair	9	0.000894892
	GO:0000338	protein deneddylation	4	0.00116736
	GO:0000715	nucleotide-excision repair, DNA damage recognition	5	0.00124851
	GO:0019083	viral transcription	10	0.00865393
	GO:0019882	antigen processing and presentation	11	0.00958028
yellow	GO:0016579	protein deubiquitination	10	0.000115131
	GO:0070646	protein modification by small protein removal	10	0.000115131
	GO:0070555	response to interleukin-1	7	0.00521263
	GO:0033238	regulation of cellular amine metabolic process	5	0.00677869
	GO:1903533	regulation of protein targeting	5	0.00677869
	GO:0070672	response to interleukin-15	3	0.00691508
	GO:0090316	positive regulation of intracellular protein transport	6	0.00803341
	GO:0071347	cellular response to interleukin-1	6	0.00811725
	GO:0002474	antigen processing and presentation of peptide antigen via MHC class I	5	0.00811725
	GO:1902750	negative regulation of cell cycle G2/M phase transition	5	0.00811725

## Sheet: Table H
Table H. List of hub genes in modules.
ID	module	intramodular connectivity (kWithin)
ENSG00000170525	black	14.7656
ENSG00000123240	black	14.4643
ENSG00000114738	black	14.0262
ENSG00000183696	black	13.4076
ENSG00000178952	black	13.4018
ENSG00000093010	black	13.3913
ENSG00000171700	black	13.3749
ENSG00000137491	black	12.7162
ENSG00000182544	black	12.6928
ENSG00000072274	black	12.3181
ENSG00000131504	blue	139.335
ENSG00000172757	blue	139.042
ENSG00000161203	blue	138.961
ENSG00000155506	blue	138.844
ENSG00000142168	blue	138.813
ENSG00000163932	blue	138.749
ENSG00000142208	blue	138.718
ENSG00000140307	blue	138.563
ENSG00000141959	blue	138.478
ENSG00000185896	blue	138.378
ENSG00000172270	brown	128.54
ENSG00000117118	brown	128.323
ENSG00000175550	brown	128.276
ENSG00000142534	brown	128.246
ENSG00000100220	brown	128.189
ENSG00000028528	brown	128.147
ENSG00000166333	brown	128.046
ENSG00000031698	brown	128.033
ENSG00000130724	brown	128.023
ENSG00000067829	brown	127.981
ENSG00000023445	green	30.236
ENSG00000173334	green	29.5991
ENSG00000135604	green	29.5032
ENSG00000157557	green	29.412
ENSG00000104856	green	29.3085
ENSG00000175130	green	29.2654
ENSG00000125347	green	29.1867
ENSG00000118257	green	29.1828
ENSG00000119729	green	28.8973
ENSG00000100906	green	28.8189
ENSG00000125166	red	34.5589
ENSG00000115685	red	34.5217
ENSG00000123992	red	34.3604
ENSG00000141503	red	34.3563
ENSG00000103035	red	34.2396
ENSG00000107798	red	34.2309
ENSG00000100697	red	34.2007
ENSG00000131748	red	34.1606
ENSG00000124299	red	34.1156
ENSG00000114353	red	34.0246
ENSG00000147677	turquoise	191.608
ENSG00000116209	turquoise	191.375
ENSG00000004059	turquoise	191.367
ENSG00000115944	turquoise	191.302
ENSG00000119396	turquoise	191.215
ENSG00000142676	turquoise	191.011
ENSG00000147526	turquoise	190.934
ENSG00000104853	turquoise	190.876
ENSG00000149100	turquoise	190.852
ENSG00000171148	turquoise	190.846
ENSG00000162772	yellow	51.9568
ENSG00000101337	yellow	51.3754
ENSG00000134333	yellow	51.3373
ENSG00000152484	yellow	51.1301
ENSG00000182158	yellow	50.9425
ENSG00000121073	yellow	50.9027
ENSG00000135365	yellow	50.7604
ENSG00000020633	yellow	50.5011
ENSG00000089041	yellow	50.2722
ENSG00000008952	yellow	50.0398

## Sheet: Table I
Table I. The accuracy of two different tree models was evaluated on 9 datasets. These datasets were generated using attribute weighting algorithms and the evaluation was performed through 10-fold cross-validation.
Model dataset	Decision Tree	Random Forest
Deviation	71.92	70.93
PCA	72.36	73.45
Chi-Squared	73.67	70.89
Information Gain	76.28	74.76
Information Gain Ratio	74.75	76.67
Uncertainty	81.11	79.51
Gini Index	81.49	83.28
SVM	82.04	83.12
Relief	83.11	84.34

## Sheet: Table J
Table J. The most important feature genes selected by different attribute weighting algorithms
Attribute	Number of attribute weighting algorithms *
ENSG00000123689	6
ENSG00000169429	5
ENSG00000148926	4
ENSG00000026508	4
ENSG00000134107	4
ENSG00000138166	4
ENSG00000175130	4
ENSG00000152484	4
ENSG00000056558	4
ENSG00000162772	4
ENSG00000182578	3
ENSG00000112149	3
ENSG00000123610	3
ENSG00000011422	3
ENSG00000148154	3
ENSG00000103653	3
ENSG00000124570	3
ENSG00000059377	3
ENSG00000169413	3
ENSG00000137509	3
ENSG00000090013	3
ENSG00000101017	3
ENSG00000119917	3
ENSG00000125347	3
ENSG00000131370	3
ENSG00000125384	3
ENSG00000114573	3
ENSG00000185432	3
ENSG00000135604	3
ENSG00000134308	3
ENSG00000162645	3
ENSG00000132514	3
ENSG00000148180	3
ENSG00000170525	3
ENSG00000102575	3
ENSG00000002834	3
ENSG00000136250	3
ENSG00000129657	3
ENSG00000177697	3
ENSG00000042753	3
ENSG00000121281	3
ENSG00000182199	3
ENSG00000130779	3
ENSG00000089041	3
ENSG00000182827	3
ENSG00000097033	3
ENSG00000114316	3
ENSG00000135363	3
ENSG00000139641	3
ENSG00000170142	3
ENSG00000177606	3
ENSG00000067560	3
ENSG00000189067	3
ENSG00000111596	3
ENSG00000145703	3
ENSG00000127947	3
ENSG00000135090	3
ENSG00000085832	3
ENSG00000136689	3
ENSG00000110717	3
ENSG00000123338	3
ENSG00000025039	3
ENSG00000137106	3
ENSG00000130755	3
ENSG00000172216	3
ENSG00000135124	3
ENSG00000083312	3
ENSG00000152601	3
ENSG00000151726	3
ENSG00000133606	3
ENSG00000104969	3
ENSG00000128595	3
*The number of algorithms that selected the attribute

[truncated: 3 more sheets: Table K, Table L, Table M]
